# Supplementary material for: Dynamic distribution of gut microbiota in meat rabbits at different growth stages and relationship with average daily gain (ADG)
Source: BMC Microbiol. 2020 May 14;20:116. doi: 10.1186/s12866-020-01797-5 (PMC7227296; doi:10.1186/s12866-020-01797-5)
Supplement: Supplementary file 2 — Additional file 2: Table S1. Composition of pellet diet at different growth stages. Table S2. Differences in the relative abundances of dominant phyla and predominant genera. Table S3. Different enriched KOs and KEGG pathways between weaning and finishing samples. Table S4. OTUs showing significant associations with ADG and taxonomic assignment using SILVA database. Table S5. KOs and KEGG pathways significantly associated with ADG. [file 12866_2020_1797_MOESM2_ESM.zip › Table S1.xlsx]

## Sheet: Sheet1
Table S1. Composition of pellet diet at different growth stages
Growth stages Components Account
Weaning	Crude fiber (%)	0.115
	Crude protein (%)	0.18
	Ashes (%)	0.075
	Ca(%)	0.01
	P(%)	0.0075
	Lys(%)	0.01
	Met+Cys(%)	0.007
	Digestible energy (kcal/kg)	2750
Finishing	Crude fiber (%)	0.172
	Crude protein (%)	0.165
	Ashes (%)	0.0815
	Ca(%)	0.013
	P(%)	0.009
	Lys(%)	0.011
	Met+Cys(%)	0.006
	Digestible energy (kcal/kg)	2945
