# Supplementary material for: Dynamic distribution of gut microbiota in meat rabbits at different growth stages and relationship with average daily gain (ADG)
Source: BMC Microbiol. 2020 May 14;20:116. doi: 10.1186/s12866-020-01797-5 (PMC7227296; doi:10.1186/s12866-020-01797-5)
Supplement: Supplementary file 2 — Additional file 2: Table S1. Composition of pellet diet at different growth stages. Table S2. Differences in the relative abundances of dominant phyla and predominant genera. Table S3. Different enriched KOs and KEGG pathways between weaning and finishing samples. Table S4. OTUs showing significant associations with ADG and taxonomic assignment using SILVA database. Table S5. KOs and KEGG pathways significantly associated with ADG. [file 12866_2020_1797_MOESM2_ESM.zip › Table S2.xlsx]

## Sheet: Sheet1
Table S2. Differences in the relative abundances of dominant phyla and predominant genera
Taxa	Weaning	Fishing	FDR adjusted P value
Firmicutes	55.38±13.27	75.85±5.56	1.21991e-29
Bacteroidetes	33.39±12.05	17.65±5.36	7.51916e-24
Verrucomicrobia	8.62±4.64	2.22±1.13	5.7085e-18
Cyanobacteria	0.82±1.13	1.41±0.65	1.1e-05
Proteobacteria	1.17±1.12	1.36±1.14	0.23
Tenericutes	0.42±1.36	0.3±0.4	0.36
Ruminococcaceae_UCG-010	1.01±0.4	2.51±0.28	7.59544e-35
Ruminococcaceae_NK4A214_group	1.55±0.73	4.37±0.75	8.7682e-31
Bacteroides	18.38±5.53	0.9±0.3	3.5427e-30
Christensenellaceae_R-7_group	1.62±0.68	4.5±0.97	6.19396e-26
Parabacteroides	0.63±0.25	0.17±0.08	1.05934e-14
Akkermansia	8.62±4.19	1.35±0.57	2.65441e-14
Ruminococcaceae_V9D2013_group	2.39±1.18	4.27±0.68	4.92614e-11
Ruminococcaceae_UCG-014	1.77±0.77	2.73±0.5	3.54122e-07
Phascolarctobacterium	0.63±0.52	0.07±0.05	4.29871e-07
Lachnospiraceae_NK4A136_group	3.38±2.01	1.87±0.45	0.000300432
Lachnospiraceae_NK4B4_group	0.67±0.4	1.05±0.36	0.000360133
Alistipes	2.96±2.34	1.33±0.72	0.000906139
Tyzzerella_3	0.89±0.53	0.56±0.13	0.00238645
Ruminococcaceae_UCG-005	0.47±0.26	0.64±0.11	0.0028487
Ruminococcus_1	6.82±2.48	5.28±0.85	0.00317459
Blautia	0.76±1.44	0.25±0.19	0.02
Ruminiclostridium_9	0.54±0.25	0.46±0.07	0.093
Ruminiclostridium_6	2.54±1.12	2.74±0.57	0.4
