# Supplementary material for: Dynamic distribution of gut microbiota in meat rabbits at different growth stages and relationship with average daily gain (ADG)
Source: BMC Microbiol. 2020 May 14;20:116. doi: 10.1186/s12866-020-01797-5 (PMC7227296; doi:10.1186/s12866-020-01797-5)
Supplement: Supplementary file 2 — Additional file 2: Table S1. Composition of pellet diet at different growth stages. Table S2. Differences in the relative abundances of dominant phyla and predominant genera. Table S3. Different enriched KOs and KEGG pathways between weaning and finishing samples. Table S4. OTUs showing significant associations with ADG and taxonomic assignment using SILVA database. Table S5. KOs and KEGG pathways significantly associated with ADG. [file 12866_2020_1797_MOESM2_ESM.zip › Table S3.xlsx]

## Sheet: Sheet1
Table S3. Differentially enriched KOs and KEGG pathways between weaning and finishing rabbits
Item							LDA_Score		Group
K00270:phenylalanine dehydrogenase	K00270:phenylalanine dehydrogenase	K00270:phenylalanine dehydrogenase	K00270:phenylalanine dehydrogenase	K00270:phenylalanine dehydrogenase	K00270:phenylalanine dehydrogenase	K00270:phenylalanine dehydrogenase	-7.747	P	Finishing
K00263:leucine dehydrogenase	K00263:leucine dehydrogenase	K00263:leucine dehydrogenase	K00263:leucine dehydrogenase	K00263:leucine dehydrogenase	K00263:leucine dehydrogenase	K00263:leucine dehydrogenase	-7.615	P	Finishing
K10808:ribonucleoside-diphosphate reductase subunit M2	K10808:ribonucleoside-diphosphate reductase subunit M2	K10808:ribonucleoside-diphosphate reductase subunit M2	K10808:ribonucleoside-diphosphate reductase subunit M2	K10808:ribonucleoside-diphosphate reductase subunit M2	K10808:ribonucleoside-diphosphate reductase subunit M2	K10808:ribonucleoside-diphosphate reductase subunit M2	-7.486	P	Finishing
K00469:inositol oxygenase	K00469:inositol oxygenase	K00469:inositol oxygenase	K00469:inositol oxygenase	K00469:inositol oxygenase	K00469:inositol oxygenase	K00469:inositol oxygenase	-7.381	P	Finishing
K02288:phycocyanobilin lyase alpha subunit	K02288:phycocyanobilin lyase alpha subunit	K02288:phycocyanobilin lyase alpha subunit	K02288:phycocyanobilin lyase alpha subunit	K02288:phycocyanobilin lyase alpha subunit	K02288:phycocyanobilin lyase alpha subunit	K02288:phycocyanobilin lyase alpha subunit	-7.163	P	Finishing
K06118:UDP-sulfoquinovose synthase	K06118:UDP-sulfoquinovose synthase	K06118:UDP-sulfoquinovose synthase	K06118:UDP-sulfoquinovose synthase	K06118:UDP-sulfoquinovose synthase	K06118:UDP-sulfoquinovose synthase	K06118:UDP-sulfoquinovose synthase	-7.089	P	Finishing
K00344:NADPH2:quinone reductase	K00344:NADPH2:quinone reductase	K00344:NADPH2:quinone reductase	K00344:NADPH2:quinone reductase	K00344:NADPH2:quinone reductase	K00344:NADPH2:quinone reductase	K00344:NADPH2:quinone reductase	-6.835	P	Finishing
K11601:manganese transport system substrate-binding protein	K11601:manganese transport system substrate-binding protein	K11601:manganese transport system substrate-binding protein	K11601:manganese transport system substrate-binding protein	K11601:manganese transport system substrate-binding protein	K11601:manganese transport system substrate-binding protein	K11601:manganese transport system substrate-binding protein	-6.666	P	Finishing
K11913:type VI secretion system protein	K11913:type VI secretion system protein	K11913:type VI secretion system protein	K11913:type VI secretion system protein	K11913:type VI secretion system protein	K11913:type VI secretion system protein	K11913:type VI secretion system protein	-6.539	P	Finishing
K05898:3-oxosteroid 1-dehydrogenase	K05898:3-oxosteroid 1-dehydrogenase	K05898:3-oxosteroid 1-dehydrogenase	K05898:3-oxosteroid 1-dehydrogenase	K05898:3-oxosteroid 1-dehydrogenase	K05898:3-oxosteroid 1-dehydrogenase	K05898:3-oxosteroid 1-dehydrogenase	-6.517	P	Finishing
K05351:D-xylulose reductase	K05351:D-xylulose reductase	K05351:D-xylulose reductase	K05351:D-xylulose reductase	K05351:D-xylulose reductase	K05351:D-xylulose reductase	K05351:D-xylulose reductase	-6.51	P	Finishing
K11740:bacteriophage N4 adsorption protein B	K11740:bacteriophage N4 adsorption protein B	K11740:bacteriophage N4 adsorption protein B	K11740:bacteriophage N4 adsorption protein B	K11740:bacteriophage N4 adsorption protein B	K11740:bacteriophage N4 adsorption protein B	K11740:bacteriophage N4 adsorption protein B	-6.499	P	Finishing
K02290:phycobilisome rod-core linker protein	K02290:phycobilisome rod-core linker protein	K02290:phycobilisome rod-core linker protein	K02290:phycobilisome rod-core linker protein	K02290:phycobilisome rod-core linker protein	K02290:phycobilisome rod-core linker protein	K02290:phycobilisome rod-core linker protein	-6.482	P	Finishing
K00613:glycine amidinotransferase	K00613:glycine amidinotransferase	K00613:glycine amidinotransferase	K00613:glycine amidinotransferase	K00613:glycine amidinotransferase	K00613:glycine amidinotransferase	K00613:glycine amidinotransferase	-6.472	P	Finishing
K15868:bile acid-coenzyme A ligase	K15868:bile acid-coenzyme A ligase	K15868:bile acid-coenzyme A ligase	K15868:bile acid-coenzyme A ligase	K15868:bile acid-coenzyme A ligase	K15868:bile acid-coenzyme A ligase	K15868:bile acid-coenzyme A ligase	-6.435	P	Finishing
K11899:type VI secretion system protein ImpD	K11899:type VI secretion system protein ImpD	K11899:type VI secretion system protein ImpD	K11899:type VI secretion system protein ImpD	K11899:type VI secretion system protein ImpD	K11899:type VI secretion system protein ImpD	K11899:type VI secretion system protein ImpD	-6.417	P	Finishing
K01452:chitin deacetylase	K01452:chitin deacetylase	K01452:chitin deacetylase	K01452:chitin deacetylase	K01452:chitin deacetylase	K01452:chitin deacetylase	K01452:chitin deacetylase	-6.397	P	Finishing
K12680:autotransported protein MisL	K12680:autotransported protein MisL	K12680:autotransported protein MisL	K12680:autotransported protein MisL	K12680:autotransported protein MisL	K12680:autotransported protein MisL	K12680:autotransported protein MisL	-6.379	P	Finishing
K10219:2-hydroxy-4-carboxymuconate semialdehyde hemiacetal dehydrogenase	K10219:2-hydroxy-4-carboxymuconate semialdehyde hemiacetal dehydrogenase	K10219:2-hydroxy-4-carboxymuconate semialdehyde hemiacetal dehydrogenase	K10219:2-hydroxy-4-carboxymuconate semialdehyde hemiacetal dehydrogenase	K10219:2-hydroxy-4-carboxymuconate semialdehyde hemiacetal dehydrogenase	K10219:2-hydroxy-4-carboxymuconate semialdehyde hemiacetal dehydrogenase	K10219:2-hydroxy-4-carboxymuconate semialdehyde hemiacetal dehydrogenase	-6.329	P	Finishing
K12370:dipeptide transport system permease protein	K12370:dipeptide transport system permease protein	K12370:dipeptide transport system permease protein	K12370:dipeptide transport system permease protein	K12370:dipeptide transport system permease protein	K12370:dipeptide transport system permease protein	K12370:dipeptide transport system permease protein	-6.325	P	Finishing
K14192:clumping factor B	K14192:clumping factor B	K14192:clumping factor B	K14192:clumping factor B	K14192:clumping factor B	K14192:clumping factor B	K14192:clumping factor B	-6.319	P	Finishing
K02381:FdrA protein	K02381:FdrA protein	K02381:FdrA protein	K02381:FdrA protein	K02381:FdrA protein	K02381:FdrA protein	K02381:FdrA protein	-6.318	P	Finishing
K11602:manganese transport system permease protein	K11602:manganese transport system permease protein	K11602:manganese transport system permease protein	K11602:manganese transport system permease protein	K11602:manganese transport system permease protein	K11602:manganese transport system permease protein	K11602:manganese transport system permease protein	-6.317	P	Finishing
K07539:6-oxo-cyclohex-1-ene-carbonyl-CoA hydrolase	K07539:6-oxo-cyclohex-1-ene-carbonyl-CoA hydrolase	K07539:6-oxo-cyclohex-1-ene-carbonyl-CoA hydrolase	K07539:6-oxo-cyclohex-1-ene-carbonyl-CoA hydrolase	K07539:6-oxo-cyclohex-1-ene-carbonyl-CoA hydrolase	K07539:6-oxo-cyclohex-1-ene-carbonyl-CoA hydrolase	K07539:6-oxo-cyclohex-1-ene-carbonyl-CoA hydrolase	-6.315	P	Finishing
K04101:protocatechuate 4,5-dioxygenase, beta chain	K04101:protocatechuate 4,5-dioxygenase, beta chain	K04101:protocatechuate 4,5-dioxygenase, beta chain	K04101:protocatechuate 4,5-dioxygenase, beta chain	K04101:protocatechuate 4,5-dioxygenase, beta chain	K04101:protocatechuate 4,5-dioxygenase, beta chain	K04101:protocatechuate 4,5-dioxygenase, beta chain	-6.31	P	Finishing
K15018:3-hydroxypropionyl-coenzyme A synthetase	K15018:3-hydroxypropionyl-coenzyme A synthetase	K15018:3-hydroxypropionyl-coenzyme A synthetase	K15018:3-hydroxypropionyl-coenzyme A synthetase	K15018:3-hydroxypropionyl-coenzyme A synthetase	K15018:3-hydroxypropionyl-coenzyme A synthetase	K15018:3-hydroxypropionyl-coenzyme A synthetase	-6.308	P	Finishing
K02532:MFS transporter, OHS family, lactose permease	K02532:MFS transporter, OHS family, lactose permease	K02532:MFS transporter, OHS family, lactose permease	K02532:MFS transporter, OHS family, lactose permease	K02532:MFS transporter, OHS family, lactose permease	K02532:MFS transporter, OHS family, lactose permease	K02532:MFS transporter, OHS family, lactose permease	-6.3	P	Finishing
K10975:allantoin permease	K10975:allantoin permease	K10975:allantoin permease	K10975:allantoin permease	K10975:allantoin permease	K10975:allantoin permease	K10975:allantoin permease	-6.27	P	Finishing
K00214:biliverdin reductase	K00214:biliverdin reductase	K00214:biliverdin reductase	K00214:biliverdin reductase	K00214:biliverdin reductase	K00214:biliverdin reductase	K00214:biliverdin reductase	-6.263	P	Finishing
K16051:3-ketosteroid delta4-dehydrogenase	K16051:3-ketosteroid delta4-dehydrogenase	K16051:3-ketosteroid delta4-dehydrogenase	K16051:3-ketosteroid delta4-dehydrogenase	K16051:3-ketosteroid delta4-dehydrogenase	K16051:3-ketosteroid delta4-dehydrogenase	K16051:3-ketosteroid delta4-dehydrogenase	-6.26	P	Finishing
K10850:MFS transporter, NNP family, putative nitrate transporter	K10850:MFS transporter, NNP family, putative nitrate transporter	K10850:MFS transporter, NNP family, putative nitrate transporter	K10850:MFS transporter, NNP family, putative nitrate transporter	K10850:MFS transporter, NNP family, putative nitrate transporter	K10850:MFS transporter, NNP family, putative nitrate transporter	K10850:MFS transporter, NNP family, putative nitrate transporter	-6.248	P	Finishing
K00183:molybdopterin oxidoreductase, molybdopterin binding subunit	K00183:molybdopterin oxidoreductase, molybdopterin binding subunit	K00183:molybdopterin oxidoreductase, molybdopterin binding subunit	K00183:molybdopterin oxidoreductase, molybdopterin binding subunit	K00183:molybdopterin oxidoreductase, molybdopterin binding subunit	K00183:molybdopterin oxidoreductase, molybdopterin binding subunit	K00183:molybdopterin oxidoreductase, molybdopterin binding subunit	-6.246	P	Finishing
K05714:2-hydroxy-6-ketonona-2,4-dienedioic acid hydrolase	K05714:2-hydroxy-6-ketonona-2,4-dienedioic acid hydrolase	K05714:2-hydroxy-6-ketonona-2,4-dienedioic acid hydrolase	K05714:2-hydroxy-6-ketonona-2,4-dienedioic acid hydrolase	K05714:2-hydroxy-6-ketonona-2,4-dienedioic acid hydrolase	K05714:2-hydroxy-6-ketonona-2,4-dienedioic acid hydrolase	K05714:2-hydroxy-6-ketonona-2,4-dienedioic acid hydrolase	-6.233	P	Finishing
K00073:ureidoglycolate dehydrogenase	K00073:ureidoglycolate dehydrogenase	K00073:ureidoglycolate dehydrogenase	K00073:ureidoglycolate dehydrogenase	K00073:ureidoglycolate dehydrogenase	K00073:ureidoglycolate dehydrogenase	K00073:ureidoglycolate dehydrogenase	-6.232	P	Finishing
K01210:glucan 1,3-beta-glucosidase	K01210:glucan 1,3-beta-glucosidase	K01210:glucan 1,3-beta-glucosidase	K01210:glucan 1,3-beta-glucosidase	K01210:glucan 1,3-beta-glucosidase	K01210:glucan 1,3-beta-glucosidase	K01210:glucan 1,3-beta-glucosidase	-6.177	P	Finishing
K04036:divinyl protochlorophyllide a 8-vinyl-reductase	K04036:divinyl protochlorophyllide a 8-vinyl-reductase	K04036:divinyl protochlorophyllide a 8-vinyl-reductase	K04036:divinyl protochlorophyllide a 8-vinyl-reductase	K04036:divinyl protochlorophyllide a 8-vinyl-reductase	K04036:divinyl protochlorophyllide a 8-vinyl-reductase	K04036:divinyl protochlorophyllide a 8-vinyl-reductase	-6.16	P	Finishing
K07544:benzylsuccinate CoA-transferase BbsF subunit	K07544:benzylsuccinate CoA-transferase BbsF subunit	K07544:benzylsuccinate CoA-transferase BbsF subunit	K07544:benzylsuccinate CoA-transferase BbsF subunit	K07544:benzylsuccinate CoA-transferase BbsF subunit	K07544:benzylsuccinate CoA-transferase BbsF subunit	K07544:benzylsuccinate CoA-transferase BbsF subunit	-6.139	P	Finishing
K04100:protocatechuate 4,5-dioxygenase, alpha chain	K04100:protocatechuate 4,5-dioxygenase, alpha chain	K04100:protocatechuate 4,5-dioxygenase, alpha chain	K04100:protocatechuate 4,5-dioxygenase, alpha chain	K04100:protocatechuate 4,5-dioxygenase, alpha chain	K04100:protocatechuate 4,5-dioxygenase, alpha chain	K04100:protocatechuate 4,5-dioxygenase, alpha chain	-6.11	P	Finishing
K14467:4-hydroxybutyryl-CoA synthetase (4-hydroxybutyrate-CoA ligase, AMP-forming)	K14467:4-hydroxybutyryl-CoA synthetase (4-hydroxybutyrate-CoA ligase, AMP-forming)	K14467:4-hydroxybutyryl-CoA synthetase (4-hydroxybutyrate-CoA ligase, AMP-forming)	K14467:4-hydroxybutyryl-CoA synthetase (4-hydroxybutyrate-CoA ligase, AMP-forming)	K14467:4-hydroxybutyryl-CoA synthetase (4-hydroxybutyrate-CoA ligase, AMP-forming)	K14467:4-hydroxybutyryl-CoA synthetase (4-hydroxybutyrate-CoA ligase, AMP-forming)	K14467:4-hydroxybutyryl-CoA synthetase (4-hydroxybutyrate-CoA ligase, AMP-forming)	-6.104	P	Finishing
K14954:lipoprotein LprG	K14954:lipoprotein LprG	K14954:lipoprotein LprG	K14954:lipoprotein LprG	K14954:lipoprotein LprG	K14954:lipoprotein LprG	K14954:lipoprotein LprG	-6.083	P	Finishing
K01416:snapalysin	K01416:snapalysin	K01416:snapalysin	K01416:snapalysin	K01416:snapalysin	K01416:snapalysin	K01416:snapalysin	-6.067	P	Finishing
K03533:TorA specific chaperone	K03533:TorA specific chaperone	K03533:TorA specific chaperone	K03533:TorA specific chaperone	K03533:TorA specific chaperone	K03533:TorA specific chaperone	K03533:TorA specific chaperone	-6.061	P	Finishing
K14099:energy-converting hydrogenase A subunit H	K14099:energy-converting hydrogenase A subunit H	K14099:energy-converting hydrogenase A subunit H	K14099:energy-converting hydrogenase A subunit H	K14099:energy-converting hydrogenase A subunit H	K14099:energy-converting hydrogenase A subunit H	K14099:energy-converting hydrogenase A subunit H	-6.05	P	Finishing
K07310:Tat-targeted selenate reductase subunit YnfF	K07310:Tat-targeted selenate reductase subunit YnfF	K07310:Tat-targeted selenate reductase subunit YnfF	K07310:Tat-targeted selenate reductase subunit YnfF	K07310:Tat-targeted selenate reductase subunit YnfF	K07310:Tat-targeted selenate reductase subunit YnfF	K07310:Tat-targeted selenate reductase subunit YnfF	-6.047	P	Finishing
K02715:PsbN protein	K02715:PsbN protein	K02715:PsbN protein	K02715:PsbN protein	K02715:PsbN protein	K02715:PsbN protein	K02715:PsbN protein	-6.02	P	Finishing
K16157:methane monooxygenase component A alpha chain	K16157:methane monooxygenase component A alpha chain	K16157:methane monooxygenase component A alpha chain	K16157:methane monooxygenase component A alpha chain	K16157:methane monooxygenase component A alpha chain	K16157:methane monooxygenase component A alpha chain	K16157:methane monooxygenase component A alpha chain	-6.003	P	Finishing
K07309:Tat-targeted selenate reductase subunit YnfE	K07309:Tat-targeted selenate reductase subunit YnfE	K07309:Tat-targeted selenate reductase subunit YnfE	K07309:Tat-targeted selenate reductase subunit YnfE	K07309:Tat-targeted selenate reductase subunit YnfE	K07309:Tat-targeted selenate reductase subunit YnfE	K07309:Tat-targeted selenate reductase subunit YnfE	-5.994	P	Finishing
K03185:2-octaprenyl-6-methoxyphenol hydroxylase	K03185:2-octaprenyl-6-methoxyphenol hydroxylase	K03185:2-octaprenyl-6-methoxyphenol hydroxylase	K03185:2-octaprenyl-6-methoxyphenol hydroxylase	K03185:2-octaprenyl-6-methoxyphenol hydroxylase	K03185:2-octaprenyl-6-methoxyphenol hydroxylase	K03185:2-octaprenyl-6-methoxyphenol hydroxylase	-5.968	P	Finishing
K15052:propionyl-CoA carboxylase	K15052:propionyl-CoA carboxylase	K15052:propionyl-CoA carboxylase	K15052:propionyl-CoA carboxylase	K15052:propionyl-CoA carboxylase	K15052:propionyl-CoA carboxylase	K15052:propionyl-CoA carboxylase	-5.965	P	Finishing
K08298:crotonobetainyl-CoA:carnitine CoA-transferase	K08298:crotonobetainyl-CoA:carnitine CoA-transferase	K08298:crotonobetainyl-CoA:carnitine CoA-transferase	K08298:crotonobetainyl-CoA:carnitine CoA-transferase	K08298:crotonobetainyl-CoA:carnitine CoA-transferase	K08298:crotonobetainyl-CoA:carnitine CoA-transferase	K08298:crotonobetainyl-CoA:carnitine CoA-transferase	-5.958	P	Finishing
K08223:MFS transporter, FSR family, fosmidomycin resistance protein	K08223:MFS transporter, FSR family, fosmidomycin resistance protein	K08223:MFS transporter, FSR family, fosmidomycin resistance protein	K08223:MFS transporter, FSR family, fosmidomycin resistance protein	K08223:MFS transporter, FSR family, fosmidomycin resistance protein	K08223:MFS transporter, FSR family, fosmidomycin resistance protein	K08223:MFS transporter, FSR family, fosmidomycin resistance protein	6.382	W	Weaning
K13694:lipoprotein Spr	K13694:lipoprotein Spr	K13694:lipoprotein Spr	K13694:lipoprotein Spr	K13694:lipoprotein Spr	K13694:lipoprotein Spr	K13694:lipoprotein Spr	6.383	W	Weaning
K07405:alpha-amylase	K07405:alpha-amylase	K07405:alpha-amylase	K07405:alpha-amylase	K07405:alpha-amylase	K07405:alpha-amylase	K07405:alpha-amylase	6.386	W	Weaning
K01130:arylsulfatase	K01130:arylsulfatase	K01130:arylsulfatase	K01130:arylsulfatase	K01130:arylsulfatase	K01130:arylsulfatase	K01130:arylsulfatase	6.395	W	Weaning
K01201:glucosylceramidase	K01201:glucosylceramidase	K01201:glucosylceramidase	K01201:glucosylceramidase	K01201:glucosylceramidase	K01201:glucosylceramidase	K01201:glucosylceramidase	6.424	W	Weaning
K15721:pesticin/yersiniabactin receptor	K15721:pesticin/yersiniabactin receptor	K15721:pesticin/yersiniabactin receptor	K15721:pesticin/yersiniabactin receptor	K15721:pesticin/yersiniabactin receptor	K15721:pesticin/yersiniabactin receptor	K15721:pesticin/yersiniabactin receptor	6.44	W	Weaning
K07588:LAO/AO transport system kinase	K07588:LAO/AO transport system kinase	K07588:LAO/AO transport system kinase	K07588:LAO/AO transport system kinase	K07588:LAO/AO transport system kinase	K07588:LAO/AO transport system kinase	K07588:LAO/AO transport system kinase	6.486	W	Weaning
K01241:AMP nucleosidase	K01241:AMP nucleosidase	K01241:AMP nucleosidase	K01241:AMP nucleosidase	K01241:AMP nucleosidase	K01241:AMP nucleosidase	K01241:AMP nucleosidase	6.489	W	Weaning
K03839:flavodoxin I	K03839:flavodoxin I	K03839:flavodoxin I	K03839:flavodoxin I	K03839:flavodoxin I	K03839:flavodoxin I	K03839:flavodoxin I	6.531	W	Weaning
K15036:acetyl-CoA/propionyl-CoA carboxylase	K15036:acetyl-CoA/propionyl-CoA carboxylase	K15036:acetyl-CoA/propionyl-CoA carboxylase	K15036:acetyl-CoA/propionyl-CoA carboxylase	K15036:acetyl-CoA/propionyl-CoA carboxylase	K15036:acetyl-CoA/propionyl-CoA carboxylase	K15036:acetyl-CoA/propionyl-CoA carboxylase	6.582	W	Weaning
K01415:endothelin-converting enzyme	K01415:endothelin-converting enzyme	K01415:endothelin-converting enzyme	K01415:endothelin-converting enzyme	K01415:endothelin-converting enzyme	K01415:endothelin-converting enzyme	K01415:endothelin-converting enzyme	6.608	W	Weaning
K01991:polysaccharide export outer membrane protein	K01991:polysaccharide export outer membrane protein	K01991:polysaccharide export outer membrane protein	K01991:polysaccharide export outer membrane protein	K01991:polysaccharide export outer membrane protein	K01991:polysaccharide export outer membrane protein	K01991:polysaccharide export outer membrane protein	6.631	W	Weaning
K01212:levanase	K01212:levanase	K01212:levanase	K01212:levanase	K01212:levanase	K01212:levanase	K01212:levanase	6.634	W	Weaning
K15923:alpha-L-fucosidase 2	K15923:alpha-L-fucosidase 2	K15923:alpha-L-fucosidase 2	K15923:alpha-L-fucosidase 2	K15923:alpha-L-fucosidase 2	K15923:alpha-L-fucosidase 2	K15923:alpha-L-fucosidase 2	6.649	W	Weaning
K01205:alpha-N-acetylglucosaminidase	K01205:alpha-N-acetylglucosaminidase	K01205:alpha-N-acetylglucosaminidase	K01205:alpha-N-acetylglucosaminidase	K01205:alpha-N-acetylglucosaminidase	K01205:alpha-N-acetylglucosaminidase	K01205:alpha-N-acetylglucosaminidase	6.686	W	Weaning
K07791:anaerobic C4-dicarboxylate transporter DcuA	K07791:anaerobic C4-dicarboxylate transporter DcuA	K07791:anaerobic C4-dicarboxylate transporter DcuA	K07791:anaerobic C4-dicarboxylate transporter DcuA	K07791:anaerobic C4-dicarboxylate transporter DcuA	K07791:anaerobic C4-dicarboxylate transporter DcuA	K07791:anaerobic C4-dicarboxylate transporter DcuA	6.749	W	Weaning
K13007:Fuc2NAc and GlcNAc transferase	K13007:Fuc2NAc and GlcNAc transferase	K13007:Fuc2NAc and GlcNAc transferase	K13007:Fuc2NAc and GlcNAc transferase	K13007:Fuc2NAc and GlcNAc transferase	K13007:Fuc2NAc and GlcNAc transferase	K13007:Fuc2NAc and GlcNAc transferase	6.767	W	Weaning
K01134:arylsulfatase A	K01134:arylsulfatase A	K01134:arylsulfatase A	K01134:arylsulfatase A	K01134:arylsulfatase A	K01134:arylsulfatase A	K01134:arylsulfatase A	6.771	W	Weaning
K12524:bifunctional aspartokinase / homoserine dehydrogenase 1	K12524:bifunctional aspartokinase / homoserine dehydrogenase 1	K12524:bifunctional aspartokinase / homoserine dehydrogenase 1	K12524:bifunctional aspartokinase / homoserine dehydrogenase 1	K12524:bifunctional aspartokinase / homoserine dehydrogenase 1	K12524:bifunctional aspartokinase / homoserine dehydrogenase 1	K12524:bifunctional aspartokinase / homoserine dehydrogenase 1	6.801	W	Weaning
K00210:prephenate dehydrogenase	K00210:prephenate dehydrogenase	K00210:prephenate dehydrogenase	K00210:prephenate dehydrogenase	K00210:prephenate dehydrogenase	K00210:prephenate dehydrogenase	K00210:prephenate dehydrogenase	6.808	W	Weaning
K00652:8-amino-7-oxononanoate synthase	K00652:8-amino-7-oxononanoate synthase	K00652:8-amino-7-oxononanoate synthase	K00652:8-amino-7-oxononanoate synthase	K00652:8-amino-7-oxononanoate synthase	K00652:8-amino-7-oxononanoate synthase	K00652:8-amino-7-oxononanoate synthase	6.878	W	Weaning
K12525:bifunctional aspartokinase / homoserine dehydrogenase 2	K12525:bifunctional aspartokinase / homoserine dehydrogenase 2	K12525:bifunctional aspartokinase / homoserine dehydrogenase 2	K12525:bifunctional aspartokinase / homoserine dehydrogenase 2	K12525:bifunctional aspartokinase / homoserine dehydrogenase 2	K12525:bifunctional aspartokinase / homoserine dehydrogenase 2	K12525:bifunctional aspartokinase / homoserine dehydrogenase 2	6.913	W	Weaning
K01993:HlyD family secretion protein	K01993:HlyD family secretion protein	K01993:HlyD family secretion protein	K01993:HlyD family secretion protein	K01993:HlyD family secretion protein	K01993:HlyD family secretion protein	K01993:HlyD family secretion protein	7.015	W	Weaning
K09469:2-aminoethylphosphonate-pyruvate transaminase	K09469:2-aminoethylphosphonate-pyruvate transaminase	K09469:2-aminoethylphosphonate-pyruvate transaminase	K09469:2-aminoethylphosphonate-pyruvate transaminase	K09469:2-aminoethylphosphonate-pyruvate transaminase	K09469:2-aminoethylphosphonate-pyruvate transaminase	K09469:2-aminoethylphosphonate-pyruvate transaminase	7.164	W	Weaning
K08676:tricorn protease	K08676:tricorn protease	K08676:tricorn protease	K08676:tricorn protease	K08676:tricorn protease	K08676:tricorn protease	K08676:tricorn protease	7.19	W	Weaning
K01730:oligogalacturonide lyase	K01730:oligogalacturonide lyase	K01730:oligogalacturonide lyase	K01730:oligogalacturonide lyase	K01730:oligogalacturonide lyase	K01730:oligogalacturonide lyase	K01730:oligogalacturonide lyase	7.252	W	Weaning
K00699:glucuronosyltransferase	K00699:glucuronosyltransferase	K00699:glucuronosyltransferase	K00699:glucuronosyltransferase	K00699:glucuronosyltransferase	K00699:glucuronosyltransferase	K00699:glucuronosyltransferase	7.292	W	Weaning
K05306:phosphonoacetaldehyde hydrolase	K05306:phosphonoacetaldehyde hydrolase	K05306:phosphonoacetaldehyde hydrolase	K05306:phosphonoacetaldehyde hydrolase	K05306:phosphonoacetaldehyde hydrolase	K05306:phosphonoacetaldehyde hydrolase	K05306:phosphonoacetaldehyde hydrolase	7.305	W	Weaning
K09516:all-trans-retinol 13,14-reductase	K09516:all-trans-retinol 13,14-reductase	K09516:all-trans-retinol 13,14-reductase	K09516:all-trans-retinol 13,14-reductase	K09516:all-trans-retinol 13,14-reductase	K09516:all-trans-retinol 13,14-reductase	K09516:all-trans-retinol 13,14-reductase	7.314	W	Weaning
K02014:iron complex outermembrane recepter protein	K02014:iron complex outermembrane recepter protein	K02014:iron complex outermembrane recepter protein	K02014:iron complex outermembrane recepter protein	K02014:iron complex outermembrane recepter protein	K02014:iron complex outermembrane recepter protein	K02014:iron complex outermembrane recepter protein	7.329	W	Weaning
K00895:pyrophosphate--fructose-6-phosphate 1-phosphotransferase	K00895:pyrophosphate--fructose-6-phosphate 1-phosphotransferase	K00895:pyrophosphate--fructose-6-phosphate 1-phosphotransferase	K00895:pyrophosphate--fructose-6-phosphate 1-phosphotransferase	K00895:pyrophosphate--fructose-6-phosphate 1-phosphotransferase	K00895:pyrophosphate--fructose-6-phosphate 1-phosphotransferase	K00895:pyrophosphate--fructose-6-phosphate 1-phosphotransferase	7.394	W	Weaning
K07221:phosphate-selective porin OprO and OprP	K07221:phosphate-selective porin OprO and OprP	K07221:phosphate-selective porin OprO and OprP	K07221:phosphate-selective porin OprO and OprP	K07221:phosphate-selective porin OprO and OprP	K07221:phosphate-selective porin OprO and OprP	K07221:phosphate-selective porin OprO and OprP	7.422	W	Weaning
K03444:MFS transporter, SP family, sugar porter, other	K03444:MFS transporter, SP family, sugar porter, other	K03444:MFS transporter, SP family, sugar porter, other	K03444:MFS transporter, SP family, sugar porter, other	K03444:MFS transporter, SP family, sugar porter, other	K03444:MFS transporter, SP family, sugar porter, other	K03444:MFS transporter, SP family, sugar porter, other	7.488	W	Weaning
K09994:PhnO protein	K09994:PhnO protein	K09994:PhnO protein	K09994:PhnO protein	K09994:PhnO protein	K09994:PhnO protein	K09994:PhnO protein	7.55	W	Weaning
K05305:fucokinase	K05305:fucokinase	K05305:fucokinase	K05305:fucokinase	K05305:fucokinase	K05305:fucokinase	K05305:fucokinase	7.622	W	Weaning
K11934:outer membrane protein X	K11934:outer membrane protein X	K11934:outer membrane protein X	K11934:outer membrane protein X	K11934:outer membrane protein X	K11934:outer membrane protein X	K11934:outer membrane protein X	7.647	W	Weaning
K14597:chlorobactene glucosyltransferase	K14597:chlorobactene glucosyltransferase	K14597:chlorobactene glucosyltransferase	K14597:chlorobactene glucosyltransferase	K14597:chlorobactene glucosyltransferase	K14597:chlorobactene glucosyltransferase	K14597:chlorobactene glucosyltransferase	7.849	W	Weaning
K16091:Fe(3+) dicitrate transport protein	K16091:Fe(3+) dicitrate transport protein	K16091:Fe(3+) dicitrate transport protein	K16091:Fe(3+) dicitrate transport protein	K16091:Fe(3+) dicitrate transport protein	K16091:Fe(3+) dicitrate transport protein	K16091:Fe(3+) dicitrate transport protein	7.995	W	Weaning
Tyrosine metabolism	Tyrosine metabolism	Tyrosine metabolism	Tyrosine metabolism	Tyrosine metabolism	Tyrosine metabolism	Tyrosine metabolism	-6.209	-6.209	Finishing
Lysine biosynthesis	Lysine biosynthesis	Lysine biosynthesis	Lysine biosynthesis	Lysine biosynthesis	Lysine biosynthesis	Lysine biosynthesis	-5.983	-5.983	Finishing
Purine metabolism	Purine metabolism	Purine metabolism	Purine metabolism	Purine metabolism	Purine metabolism	Purine metabolism	-5.813	-5.813	Finishing
Isoquinoline alkaloid biosynthesis	Isoquinoline alkaloid biosynthesis	Isoquinoline alkaloid biosynthesis	Isoquinoline alkaloid biosynthesis	Isoquinoline alkaloid biosynthesis	Isoquinoline alkaloid biosynthesis	Isoquinoline alkaloid biosynthesis	-5.782	-5.782	Finishing
Carbon fixation in photosynthetic organisms	Carbon fixation in photosynthetic organisms	Carbon fixation in photosynthetic organisms	Carbon fixation in photosynthetic organisms	Carbon fixation in photosynthetic organisms	Carbon fixation in photosynthetic organisms	Carbon fixation in photosynthetic organisms	-5.773	-5.773	Finishing
Cysteine and methionine metabolism	Cysteine and methionine metabolism	Cysteine and methionine metabolism	Cysteine and methionine metabolism	Cysteine and methionine metabolism	Cysteine and methionine metabolism	Cysteine and methionine metabolism	-5.742	-5.742	Finishing
D-Glutamine and D-glutamate metabolism	D-Glutamine and D-glutamate metabolism	D-Glutamine and D-glutamate metabolism	D-Glutamine and D-glutamate metabolism	D-Glutamine and D-glutamate metabolism	D-Glutamine and D-glutamate metabolism	D-Glutamine and D-glutamate metabolism	-5.73	-5.73	Finishing
Nicotinate and nicotinamide metabolism	Nicotinate and nicotinamide metabolism	Nicotinate and nicotinamide metabolism	Nicotinate and nicotinamide metabolism	Nicotinate and nicotinamide metabolism	Nicotinate and nicotinamide metabolism	Nicotinate and nicotinamide metabolism	-5.632	-5.632	Finishing
Pyrimidine metabolism	Pyrimidine metabolism	Pyrimidine metabolism	Pyrimidine metabolism	Pyrimidine metabolism	Pyrimidine metabolism	Pyrimidine metabolism	-5.541	-5.541	Finishing
ABC transporters	ABC transporters	ABC transporters	ABC transporters	ABC transporters	ABC transporters	ABC transporters	-5.531	-5.531	Finishing
Selenocompound metabolism	Selenocompound metabolism	Selenocompound metabolism	Selenocompound metabolism	Selenocompound metabolism	Selenocompound metabolism	Selenocompound metabolism	-5.528	-5.528	Finishing
Homologous recombination	Homologous recombination	Homologous recombination	Homologous recombination	Homologous recombination	Homologous recombination	Homologous recombination	-5.455	-5.455	Finishing
Tropane, piperidine and pyridine alkaloid biosynthesis	Tropane, piperidine and pyridine alkaloid biosynthesis	Tropane, piperidine and pyridine alkaloid biosynthesis	Tropane, piperidine and pyridine alkaloid biosynthesis	Tropane, piperidine and pyridine alkaloid biosynthesis	Tropane, piperidine and pyridine alkaloid biosynthesis	Tropane, piperidine and pyridine alkaloid biosynthesis	-5.444	-5.444	Finishing
D-Alanine metabolism	D-Alanine metabolism	D-Alanine metabolism	D-Alanine metabolism	D-Alanine metabolism	D-Alanine metabolism	D-Alanine metabolism	-5.422	-5.422	Finishing
Chloroalkane and chloroalkene degradation	Chloroalkane and chloroalkene degradation	Chloroalkane and chloroalkene degradation	Chloroalkane and chloroalkene degradation	Chloroalkane and chloroalkene degradation	Chloroalkane and chloroalkene degradation	Chloroalkane and chloroalkene degradation	-5.335	-5.335	Finishing
Glycolysis / Gluconeogenesis	Glycolysis / Gluconeogenesis	Glycolysis / Gluconeogenesis	Glycolysis / Gluconeogenesis	Glycolysis / Gluconeogenesis	Glycolysis / Gluconeogenesis	Glycolysis / Gluconeogenesis	-5.284	-5.284	Finishing
Polycyclic aromatic hydrocarbon degradation	Polycyclic aromatic hydrocarbon degradation	Polycyclic aromatic hydrocarbon degradation	Polycyclic aromatic hydrocarbon degradation	Polycyclic aromatic hydrocarbon degradation	Polycyclic aromatic hydrocarbon degradation	Polycyclic aromatic hydrocarbon degradation	-5.247	-5.247	Finishing
Synthesis and degradation of ketone bodies	Synthesis and degradation of ketone bodies	Synthesis and degradation of ketone bodies	Synthesis and degradation of ketone bodies	Synthesis and degradation of ketone bodies	Synthesis and degradation of ketone bodies	Synthesis and degradation of ketone bodies	-5.191	-5.191	Finishing
Benzoate degradation	Benzoate degradation	Benzoate degradation	Benzoate degradation	Benzoate degradation	Benzoate degradation	Benzoate degradation	-5.152	-5.152	Finishing
Pentose phosphate pathway	Pentose phosphate pathway	Pentose phosphate pathway	Pentose phosphate pathway	Pentose phosphate pathway	Pentose phosphate pathway	Pentose phosphate pathway	-5.016	-5.016	Finishing
Peptidoglycan biosynthesis	Peptidoglycan biosynthesis	Peptidoglycan biosynthesis	Peptidoglycan biosynthesis	Peptidoglycan biosynthesis	Peptidoglycan biosynthesis	Peptidoglycan biosynthesis	-4.963	-4.963	Finishing
Ribosome biogenesis in eukaryotes	Ribosome biogenesis in eukaryotes	Ribosome biogenesis in eukaryotes	Ribosome biogenesis in eukaryotes	Ribosome biogenesis in eukaryotes	Ribosome biogenesis in eukaryotes	Ribosome biogenesis in eukaryotes	-4.962	-4.962	Finishing
Glycine, serine and threonine metabolism	Glycine, serine and threonine metabolism	Glycine, serine and threonine metabolism	Glycine, serine and threonine metabolism	Glycine, serine and threonine metabolism	Glycine, serine and threonine metabolism	Glycine, serine and threonine metabolism	-4.927	-4.927	Finishing
Sulfur relay system	Sulfur relay system	Sulfur relay system	Sulfur relay system	Sulfur relay system	Sulfur relay system	Sulfur relay system	-4.925	-4.925	Finishing
Butanoate metabolism	Butanoate metabolism	Butanoate metabolism	Butanoate metabolism	Butanoate metabolism	Butanoate metabolism	Butanoate metabolism	-4.879	-4.879	Finishing
Glycerophospholipid metabolism	Glycerophospholipid metabolism	Glycerophospholipid metabolism	Glycerophospholipid metabolism	Glycerophospholipid metabolism	Glycerophospholipid metabolism	Glycerophospholipid metabolism	-4.878	-4.878	Finishing
Two-component system	Two-component system	Two-component system	Two-component system	Two-component system	Two-component system	Two-component system	-4.825	-4.825	Finishing
Glycerolipid metabolism	Glycerolipid metabolism	Glycerolipid metabolism	Glycerolipid metabolism	Glycerolipid metabolism	Glycerolipid metabolism	Glycerolipid metabolism	-4.762	-4.762	Finishing
Ascorbate and aldarate metabolism	Ascorbate and aldarate metabolism	Ascorbate and aldarate metabolism	Ascorbate and aldarate metabolism	Ascorbate and aldarate metabolism	Ascorbate and aldarate metabolism	Ascorbate and aldarate metabolism	-4.749	-4.749	Finishing
Ribosome	Ribosome	Ribosome	Ribosome	Ribosome	Ribosome	Ribosome	-4.714	-4.714	Finishing
Glutathione metabolism	Glutathione metabolism	Glutathione metabolism	Glutathione metabolism	Glutathione metabolism	Glutathione metabolism	Glutathione metabolism	-4.704	-4.704	Finishing
Methane metabolism	Methane metabolism	Methane metabolism	Methane metabolism	Methane metabolism	Methane metabolism	Methane metabolism	-4.702	-4.702	Finishing
Pyruvate metabolism	Pyruvate metabolism	Pyruvate metabolism	Pyruvate metabolism	Pyruvate metabolism	Pyruvate metabolism	Pyruvate metabolism	-4.653	-4.653	Finishing
Pentose and glucuronate interconversions	Pentose and glucuronate interconversions	Pentose and glucuronate interconversions	Pentose and glucuronate interconversions	Pentose and glucuronate interconversions	Pentose and glucuronate interconversions	Pentose and glucuronate interconversions	-4.65	-4.65	Finishing
Propanoate metabolism	Propanoate metabolism	Propanoate metabolism	Propanoate metabolism	Propanoate metabolism	Propanoate metabolism	Propanoate metabolism	-4.579	-4.579	Finishing
Arginine and proline metabolism	Arginine and proline metabolism	Arginine and proline metabolism	Arginine and proline metabolism	Arginine and proline metabolism	Arginine and proline metabolism	Arginine and proline metabolism	-4.554	-4.554	Finishing
Alanine, aspartate and glutamate metabolism	Alanine, aspartate and glutamate metabolism	Alanine, aspartate and glutamate metabolism	Alanine, aspartate and glutamate metabolism	Alanine, aspartate and glutamate metabolism	Alanine, aspartate and glutamate metabolism	Alanine, aspartate and glutamate metabolism	-4.552	-4.552	Finishing
Aminoacyl-tRNA biosynthesis	Aminoacyl-tRNA biosynthesis	Aminoacyl-tRNA biosynthesis	Aminoacyl-tRNA biosynthesis	Aminoacyl-tRNA biosynthesis	Aminoacyl-tRNA biosynthesis	Aminoacyl-tRNA biosynthesis	-4.517	-4.517	Finishing
Linoleic acid metabolism	Linoleic acid metabolism	Linoleic acid metabolism	Linoleic acid metabolism	Linoleic acid metabolism	Linoleic acid metabolism	Linoleic acid metabolism	-4.516	-4.516	Finishing
Pantothenate and CoA biosynthesis	Pantothenate and CoA biosynthesis	Pantothenate and CoA biosynthesis	Pantothenate and CoA biosynthesis	Pantothenate and CoA biosynthesis	Pantothenate and CoA biosynthesis	Pantothenate and CoA biosynthesis	-4.494	-4.494	Finishing
Bacterial chemotaxis	Bacterial chemotaxis	Bacterial chemotaxis	Bacterial chemotaxis	Bacterial chemotaxis	Bacterial chemotaxis	Bacterial chemotaxis	-4.45	-4.45	Finishing
Mineral absorption	Mineral absorption	Mineral absorption	Mineral absorption	Mineral absorption	Mineral absorption	Mineral absorption	-4.437	-4.437	Finishing
Bacterial secretion system	Bacterial secretion system	Bacterial secretion system	Bacterial secretion system	Bacterial secretion system	Bacterial secretion system	Bacterial secretion system	-4.352	-4.352	Finishing
Valine, leucine and isoleucine degradation	Valine, leucine and isoleucine degradation	Valine, leucine and isoleucine degradation	Valine, leucine and isoleucine degradation	Valine, leucine and isoleucine degradation	Valine, leucine and isoleucine degradation	Valine, leucine and isoleucine degradation	-4.33	-4.33	Finishing
Phosphotransferase system PTS	Phosphotransferase system PTS	Phosphotransferase system PTS	Phosphotransferase system PTS	Phosphotransferase system PTS	Phosphotransferase system PTS	Phosphotransferase system PTS	-4.316	-4.316	Finishing
Flagellar assembly	Flagellar assembly	Flagellar assembly	Flagellar assembly	Flagellar assembly	Flagellar assembly	Flagellar assembly	-4.284	-4.284	Finishing
Nitrogen metabolism	Nitrogen metabolism	Nitrogen metabolism	Nitrogen metabolism	Nitrogen metabolism	Nitrogen metabolism	Nitrogen metabolism	-4.22	-4.22	Finishing
Phenylalanine metabolism	Phenylalanine metabolism	Phenylalanine metabolism	Phenylalanine metabolism	Phenylalanine metabolism	Phenylalanine metabolism	Phenylalanine metabolism	-4.211	-4.211	Finishing
beta-Alanine metabolism	beta-Alanine metabolism	beta-Alanine metabolism	beta-Alanine metabolism	beta-Alanine metabolism	beta-Alanine metabolism	beta-Alanine metabolism	-4.169	-4.169	Finishing
Histidine metabolism	Histidine metabolism	Histidine metabolism	Histidine metabolism	Histidine metabolism	Histidine metabolism	Histidine metabolism	-4.157	-4.157	Finishing
Metabolism of xenobiotics by cytochrome P450	Metabolism of xenobiotics by cytochrome P450	Metabolism of xenobiotics by cytochrome P450	Metabolism of xenobiotics by cytochrome P450	Metabolism of xenobiotics by cytochrome P450	Metabolism of xenobiotics by cytochrome P450	Metabolism of xenobiotics by cytochrome P450	-4.129	-4.129	Finishing
Carbon fixation pathways in prokaryotes	Carbon fixation pathways in prokaryotes	Carbon fixation pathways in prokaryotes	Carbon fixation pathways in prokaryotes	Carbon fixation pathways in prokaryotes	Carbon fixation pathways in prokaryotes	Carbon fixation pathways in prokaryotes	-4.044	-4.044	Finishing
Glyoxylate and dicarboxylate metabolism	Glyoxylate and dicarboxylate metabolism	Glyoxylate and dicarboxylate metabolism	Glyoxylate and dicarboxylate metabolism	Glyoxylate and dicarboxylate metabolism	Glyoxylate and dicarboxylate metabolism	Glyoxylate and dicarboxylate metabolism	-4.041	-4.041	Finishing
N-Glycan biosynthesis	N-Glycan biosynthesis	N-Glycan biosynthesis	N-Glycan biosynthesis	N-Glycan biosynthesis	N-Glycan biosynthesis	N-Glycan biosynthesis	4.056	4.056	Weaning
Citrate cycle TCA cycle	Citrate cycle TCA cycle	Citrate cycle TCA cycle	Citrate cycle TCA cycle	Citrate cycle TCA cycle	Citrate cycle TCA cycle	Citrate cycle TCA cycle	4.162	4.162	Weaning
Sulfur metabolism	Sulfur metabolism	Sulfur metabolism	Sulfur metabolism	Sulfur metabolism	Sulfur metabolism	Sulfur metabolism	4.245	4.245	Weaning
Ether lipid metabolism	Ether lipid metabolism	Ether lipid metabolism	Ether lipid metabolism	Ether lipid metabolism	Ether lipid metabolism	Ether lipid metabolism	4.355	4.355	Weaning
Lysine degradation	Lysine degradation	Lysine degradation	Lysine degradation	Lysine degradation	Lysine degradation	Lysine degradation	4.461	4.461	Weaning
Galactose metabolism	Galactose metabolism	Galactose metabolism	Galactose metabolism	Galactose metabolism	Galactose metabolism	Galactose metabolism	4.587	4.587	Weaning
Zeatin biosynthesis	Zeatin biosynthesis	Zeatin biosynthesis	Zeatin biosynthesis	Zeatin biosynthesis	Zeatin biosynthesis	Zeatin biosynthesis	4.666	4.666	Weaning
Biotin metabolism	Biotin metabolism	Biotin metabolism	Biotin metabolism	Biotin metabolism	Biotin metabolism	Biotin metabolism	4.698	4.698	Weaning
Ubiquinone and other terpenoid-quinone biosynthesis	Ubiquinone and other terpenoid-quinone biosynthesis	Ubiquinone and other terpenoid-quinone biosynthesis	Ubiquinone and other terpenoid-quinone biosynthesis	Ubiquinone and other terpenoid-quinone biosynthesis	Ubiquinone and other terpenoid-quinone biosynthesis	Ubiquinone and other terpenoid-quinone biosynthesis	4.712	4.712	Weaning
NOD-like receptor signaling pathway	NOD-like receptor signaling pathway	NOD-like receptor signaling pathway	NOD-like receptor signaling pathway	NOD-like receptor signaling pathway	NOD-like receptor signaling pathway	NOD-like receptor signaling pathway	4.762	4.762	Weaning
Carotenoid biosynthesis	Carotenoid biosynthesis	Carotenoid biosynthesis	Carotenoid biosynthesis	Carotenoid biosynthesis	Carotenoid biosynthesis	Carotenoid biosynthesis	4.78	4.78	Weaning
Carbohydrate digestion and absorption	Carbohydrate digestion and absorption	Carbohydrate digestion and absorption	Carbohydrate digestion and absorption	Carbohydrate digestion and absorption	Carbohydrate digestion and absorption	Carbohydrate digestion and absorption	4.912	4.912	Weaning
Tryptophan metabolism	Tryptophan metabolism	Tryptophan metabolism	Tryptophan metabolism	Tryptophan metabolism	Tryptophan metabolism	Tryptophan metabolism	4.918	4.918	Weaning
Polyketide sugar unit biosynthesis	Polyketide sugar unit biosynthesis	Polyketide sugar unit biosynthesis	Polyketide sugar unit biosynthesis	Polyketide sugar unit biosynthesis	Polyketide sugar unit biosynthesis	Polyketide sugar unit biosynthesis	4.919	4.919	Weaning
Folate biosynthesis	Folate biosynthesis	Folate biosynthesis	Folate biosynthesis	Folate biosynthesis	Folate biosynthesis	Folate biosynthesis	5.065	5.065	Weaning
Phosphatidylinositol signaling system	Phosphatidylinositol signaling system	Phosphatidylinositol signaling system	Phosphatidylinositol signaling system	Phosphatidylinositol signaling system	Phosphatidylinositol signaling system	Phosphatidylinositol signaling system	5.163	5.163	Weaning
Lipoic acid metabolism	Lipoic acid metabolism	Lipoic acid metabolism	Lipoic acid metabolism	Lipoic acid metabolism	Lipoic acid metabolism	Lipoic acid metabolism	5.163	5.163	Weaning
Valine, leucine and isoleucine biosynthesis	Valine, leucine and isoleucine biosynthesis	Valine, leucine and isoleucine biosynthesis	Valine, leucine and isoleucine biosynthesis	Valine, leucine and isoleucine biosynthesis	Valine, leucine and isoleucine biosynthesis	Valine, leucine and isoleucine biosynthesis	5.242	5.242	Weaning
Fructose and mannose metabolism	Fructose and mannose metabolism	Fructose and mannose metabolism	Fructose and mannose metabolism	Fructose and mannose metabolism	Fructose and mannose metabolism	Fructose and mannose metabolism	5.269	5.269	Weaning
Glycosaminoglycan biosynthesis - chondroitin sulfate	Glycosaminoglycan biosynthesis - chondroitin sulfate	Glycosaminoglycan biosynthesis - chondroitin sulfate	Glycosaminoglycan biosynthesis - chondroitin sulfate	Glycosaminoglycan biosynthesis - chondroitin sulfate	Glycosaminoglycan biosynthesis - chondroitin sulfate	Glycosaminoglycan biosynthesis - chondroitin sulfate	5.684	5.684	Weaning
Glycosphingolipid biosynthesis - globo series	Glycosphingolipid biosynthesis - globo series	Glycosphingolipid biosynthesis - globo series	Glycosphingolipid biosynthesis - globo series	Glycosphingolipid biosynthesis - globo series	Glycosphingolipid biosynthesis - globo series	Glycosphingolipid biosynthesis - globo series	5.853	5.853	Weaning
Lipopolysaccharide biosynthesis	Lipopolysaccharide biosynthesis	Lipopolysaccharide biosynthesis	Lipopolysaccharide biosynthesis	Lipopolysaccharide biosynthesis	Lipopolysaccharide biosynthesis	Lipopolysaccharide biosynthesis	6.112	6.112	Weaning
Protein digestion and absorption	Protein digestion and absorption	Protein digestion and absorption	Protein digestion and absorption	Protein digestion and absorption	Protein digestion and absorption	Protein digestion and absorption	6.167	6.167	Weaning
Adipocytokine signaling pathway	Adipocytokine signaling pathway	Adipocytokine signaling pathway	Adipocytokine signaling pathway	Adipocytokine signaling pathway	Adipocytokine signaling pathway	Adipocytokine signaling pathway	6.247	6.247	Weaning
Glycosphingolipid biosynthesis - ganglio series	Glycosphingolipid biosynthesis - ganglio series	Glycosphingolipid biosynthesis - ganglio series	Glycosphingolipid biosynthesis - ganglio series	Glycosphingolipid biosynthesis - ganglio series	Glycosphingolipid biosynthesis - ganglio series	Glycosphingolipid biosynthesis - ganglio series	6.317	6.317	Weaning
Sphingolipid metabolism	Sphingolipid metabolism	Sphingolipid metabolism	Sphingolipid metabolism	Sphingolipid metabolism	Sphingolipid metabolism	Sphingolipid metabolism	6.647	6.647	Weaning
Other glycan degradation	Other glycan degradation	Other glycan degradation	Other glycan degradation	Other glycan degradation	Other glycan degradation	Other glycan degradation	6.669	6.669	Weaning
Glycosaminoglycan degradation	Glycosaminoglycan degradation	Glycosaminoglycan degradation	Glycosaminoglycan degradation	Glycosaminoglycan degradation	Glycosaminoglycan degradation	Glycosaminoglycan degradation	6.699	6.699	Weaning
Lysosome	Lysosome	Lysosome	Lysosome	Lysosome	Lysosome	Lysosome	6.78	6.78	Weaning
Steroid hormone biosynthesis							6.821	6.78	Weaning
