# Supplementary material for: Dynamic distribution of gut microbiota in meat rabbits at different growth stages and relationship with average daily gain (ADG)
Source: BMC Microbiol. 2020 May 14;20:116. doi: 10.1186/s12866-020-01797-5 (PMC7227296; doi:10.1186/s12866-020-01797-5)
Supplement: Supplementary file 2 — Additional file 2: Table S1. Composition of pellet diet at different growth stages. Table S2. Differences in the relative abundances of dominant phyla and predominant genera. Table S3. Different enriched KOs and KEGG pathways between weaning and finishing samples. Table S4. OTUs showing significant associations with ADG and taxonomic assignment using SILVA database. Table S5. KOs and KEGG pathways significantly associated with ADG. [file 12866_2020_1797_MOESM2_ESM.zip › Table S4.xlsx]

## Sheet: Sheet1
TableS4. OTUs showing significant associations with ADG and taxonomic assignment using SILVA database
OTU ID	Z Score	P value	Annotated taxa
Otu459	4.815	1.49e-06	Bacteroidales_S24-7_group
Otu329	4.214	2.52e-05	Clostridium sp. ID11
Otu623	3.995	6.39e-05	Ruminococcaceae_UCG-014
Otu320	3.797	0.000142421	Ruminiclostridium_5
Otu417	3.791	0.000146476	Ruminococcaceae_UCG-010
Otu40	3.762	0.000169313	Ruminococcaceae_UCG-014
Otu101	3.736	0.000184747	Erysipelatoclostridium
Otu507	3.732	0.000184747	Bacteroidales_S24-7_group
Otu625	3.694	0.000217823	Ruminococcaceae_UCG-014
Otu882	3.622	0.000289194	Erysipelotrichaceae
Otu742	3.565	0.00035126	Ruminococcaceae
Otu110	3.562	0.000358106	Ruminococcaceae_UCG-010
Otu659	3.542	0.000385437	Lactonifactor
Otu376	3.517	0.000432853	Ruminococcaceae
Otu391	3.494	0.000473084	Rikenella
Otu822	3.398	0.000692536	Coprococcus_1
Otu532	3.357	0.000798607	Ruminococcaceae_UCG-014
Otu393	3.324	0.000897734	Lachnospiraceae_NK4A136_group
Otu971	-3.212	0.00126874	Lachnospiraceae
Otu484	-3.3	0.000935834	Ruminococcaceae_UCG-005
Otu369	-3.304	0.000935834	Clostridiales_vadinBB60_group
Otu715	-3.305	0.000935834	Ruminococcaceae_UCG-009
Otu619	-3.36	0.000753347	Lachnospiraceae
Otu368	-3.39	0.000691217	Eubacterium_coprostanoligenes_group
Otu244	-3.499	0.000469474	Christensenellaceae_R-7_group
Otu952	-3.502	0.00045	Eubacterium_coprostanoligenes_group
Otu379	-3.508	0.000445504	Clostridiales_vadinBB60_group
Otu209	-3.536	0.000385437	Christensenellaceae_R-7_group
Otu303	-3.539	0.0003886	Eubacterium_coprostanoligenes_group
Otu522	-3.654	0.000259449	Clostridiales_vadinBB60_group
Otu99	-3.683	0.000228669	Lachnospiraceae
Otu897	-3.986	6.83e-05	Parasutterella
Otu769	-4.382	1.16e-05	Eubacterium_coprostanoligenes_group
Otu1455	-4.476	7.47e-06	Sphingomonas paucimobilis
