# Supplementary material for: Dynamic distribution of gut microbiota in meat rabbits at different growth stages and relationship with average daily gain (ADG)
Source: BMC Microbiol. 2020 May 14;20:116. doi: 10.1186/s12866-020-01797-5 (PMC7227296; doi:10.1186/s12866-020-01797-5)
Supplement: Supplementary file 2 — Additional file 2: Table S1. Composition of pellet diet at different growth stages. Table S2. Differences in the relative abundances of dominant phyla and predominant genera. Table S3. Different enriched KOs and KEGG pathways between weaning and finishing samples. Table S4. OTUs showing significant associations with ADG and taxonomic assignment using SILVA database. Table S5. KOs and KEGG pathways significantly associated with ADG. [file 12866_2020_1797_MOESM2_ESM.zip › Table S5.xlsx]

## Sheet: Sheet1
Table S5. KOs and KEGG pathways significantly associated with ADG
Item							Coefficient		P value
K03671:thioredoxin 1	K03671:thioredoxin 1	K03671:thioredoxin 1	K03671:thioredoxin 1	K03671:thioredoxin 1	K03671:thioredoxin 1	K03671:thioredoxin 1	-0.721342	-0.721342	8.88178e-15	8.88178e-15
K01054:acylglycerol lipase	K01054:acylglycerol lipase	K01054:acylglycerol lipase	K01054:acylglycerol lipase	K01054:acylglycerol lipase	K01054:acylglycerol lipase	K01054:acylglycerol lipase	-0.694021	-0.694021	2.66454e-14	2.66454e-14
K00507:stearoyl-CoA desaturase (delta-9 desaturase)	K00507:stearoyl-CoA desaturase (delta-9 desaturase)	K00507:stearoyl-CoA desaturase (delta-9 desaturase)	K00507:stearoyl-CoA desaturase (delta-9 desaturase)	K00507:stearoyl-CoA desaturase (delta-9 desaturase)	K00507:stearoyl-CoA desaturase (delta-9 desaturase)	K00507:stearoyl-CoA desaturase (delta-9 desaturase)	-0.640248	-0.640248	2.16716e-12	2.16716e-12
K01897:long-chain acyl-CoA synthetase	K01897:long-chain acyl-CoA synthetase	K01897:long-chain acyl-CoA synthetase	K01897:long-chain acyl-CoA synthetase	K01897:long-chain acyl-CoA synthetase	K01897:long-chain acyl-CoA synthetase	K01897:long-chain acyl-CoA synthetase	-0.625072	-0.625072	1.4948e-11	1.4948e-11
K02028:polar amino acid transport system ATP-binding protein	K02028:polar amino acid transport system ATP-binding protein	K02028:polar amino acid transport system ATP-binding protein	K02028:polar amino acid transport system ATP-binding protein	K02028:polar amino acid transport system ATP-binding protein	K02028:polar amino acid transport system ATP-binding protein	K02028:polar amino acid transport system ATP-binding protein	-0.616992	-0.616992	4.98712e-11	4.98712e-11
K03389:heterodisulfide reductase subunit B	K03389:heterodisulfide reductase subunit B	K03389:heterodisulfide reductase subunit B	K03389:heterodisulfide reductase subunit B	K03389:heterodisulfide reductase subunit B	K03389:heterodisulfide reductase subunit B	K03389:heterodisulfide reductase subunit B	-0.595963	-0.595963	4.14513e-10	4.14513e-10
K06122:glycerol dehydratase small subunit	K06122:glycerol dehydratase small subunit	K06122:glycerol dehydratase small subunit	K06122:glycerol dehydratase small subunit	K06122:glycerol dehydratase small subunit	K06122:glycerol dehydratase small subunit	K06122:glycerol dehydratase small subunit	-0.589555	-0.589555	7.86007e-10	7.86007e-10
K00495:phenylacetaldehyde oxime monooxygenase	K00495:phenylacetaldehyde oxime monooxygenase	K00495:phenylacetaldehyde oxime monooxygenase	K00495:phenylacetaldehyde oxime monooxygenase	K00495:phenylacetaldehyde oxime monooxygenase	K00495:phenylacetaldehyde oxime monooxygenase	K00495:phenylacetaldehyde oxime monooxygenase	-0.589555	-0.589555	8.16582e-10	8.16582e-10
K01775:alanine racemase	K01775:alanine racemase	K01775:alanine racemase	K01775:alanine racemase	K01775:alanine racemase	K01775:alanine racemase	K01775:alanine racemase	-0.577396	-0.577396	2.15258e-09	2.15258e-09
K04073:acetaldehyde dehydrogenase	K04073:acetaldehyde dehydrogenase	K04073:acetaldehyde dehydrogenase	K04073:acetaldehyde dehydrogenase	K04073:acetaldehyde dehydrogenase	K04073:acetaldehyde dehydrogenase	K04073:acetaldehyde dehydrogenase	-0.573443	-0.573443	3.29586e-09	3.29586e-09
K02618:oxepin-CoA hydrolase	K02618:oxepin-CoA hydrolase	K02618:oxepin-CoA hydrolase	K02618:oxepin-CoA hydrolase	K02618:oxepin-CoA hydrolase	K02618:oxepin-CoA hydrolase	K02618:oxepin-CoA hydrolase	-0.570322	-0.570322	4.36071e-09	4.36071e-09
K03462:nicotinamide phosphoribosyltransferase	K03462:nicotinamide phosphoribosyltransferase	K03462:nicotinamide phosphoribosyltransferase	K03462:nicotinamide phosphoribosyltransferase	K03462:nicotinamide phosphoribosyltransferase	K03462:nicotinamide phosphoribosyltransferase	K03462:nicotinamide phosphoribosyltransferase	-0.568489	-0.568489	4.76662e-09	4.76662e-09
K01390:IgA-specific metalloendopeptidase	K01390:IgA-specific metalloendopeptidase	K01390:IgA-specific metalloendopeptidase	K01390:IgA-specific metalloendopeptidase	K01390:IgA-specific metalloendopeptidase	K01390:IgA-specific metalloendopeptidase	K01390:IgA-specific metalloendopeptidase	-0.565329	-0.565329	6.23695e-09	6.23695e-09
K07406:alpha-galactosidase	K07406:alpha-galactosidase	K07406:alpha-galactosidase	K07406:alpha-galactosidase	K07406:alpha-galactosidase	K07406:alpha-galactosidase	K07406:alpha-galactosidase	-0.565068	-0.565068	6.27125e-09	6.27125e-09
K03388:heterodisulfide reductase subunit A	K03388:heterodisulfide reductase subunit A	K03388:heterodisulfide reductase subunit A	K03388:heterodisulfide reductase subunit A	K03388:heterodisulfide reductase subunit A	K03388:heterodisulfide reductase subunit A	K03388:heterodisulfide reductase subunit A	-0.547905	-0.547905	3.59198e-08	3.59198e-08
K12138:hydrogenase-4 component C	K12138:hydrogenase-4 component C	K12138:hydrogenase-4 component C	K12138:hydrogenase-4 component C	K12138:hydrogenase-4 component C	K12138:hydrogenase-4 component C	K12138:hydrogenase-4 component C	-0.546545	-0.546545	4.08397e-08	4.08397e-08
K04112:benzoyl-CoA reductase subunit	K04112:benzoyl-CoA reductase subunit	K04112:benzoyl-CoA reductase subunit	K04112:benzoyl-CoA reductase subunit	K04112:benzoyl-CoA reductase subunit	K04112:benzoyl-CoA reductase subunit	K04112:benzoyl-CoA reductase subunit	-0.542742	-0.542742	5.33962e-08	5.33962e-08
K00865:glycerate kinase	K00865:glycerate kinase	K00865:glycerate kinase	K00865:glycerate kinase	K00865:glycerate kinase	K00865:glycerate kinase	K00865:glycerate kinase	-0.54036	-0.54036	6.06364e-08	6.06364e-08
K13589:two-component system, cell cycle response regulator CpdR	K13589:two-component system, cell cycle response regulator CpdR	K13589:two-component system, cell cycle response regulator CpdR	K13589:two-component system, cell cycle response regulator CpdR	K13589:two-component system, cell cycle response regulator CpdR	K13589:two-component system, cell cycle response regulator CpdR	K13589:two-component system, cell cycle response regulator CpdR	-0.540051	-0.540051	6.29391e-08	6.29391e-08
K04079:molecular chaperone HtpG	K04079:molecular chaperone HtpG	K04079:molecular chaperone HtpG	K04079:molecular chaperone HtpG	K04079:molecular chaperone HtpG	K04079:molecular chaperone HtpG	K04079:molecular chaperone HtpG	-0.539944	-0.539944	7.28372e-08	7.28372e-08
K12141:hydrogenase-4 component F	K12141:hydrogenase-4 component F	K12141:hydrogenase-4 component F	K12141:hydrogenase-4 component F	K12141:hydrogenase-4 component F	K12141:hydrogenase-4 component F	K12141:hydrogenase-4 component F	-0.535735	-0.535735	1.09701e-07	1.09701e-07
K01424:L-asparaginase	K01424:L-asparaginase	K01424:L-asparaginase	K01424:L-asparaginase	K01424:L-asparaginase	K01424:L-asparaginase	K01424:L-asparaginase	-0.535127	-0.535127	1.2552e-07	1.2552e-07
K05350:beta-glucosidase	K05350:beta-glucosidase	K05350:beta-glucosidase	K05350:beta-glucosidase	K05350:beta-glucosidase	K05350:beta-glucosidase	K05350:beta-glucosidase	-0.533977	-0.533977	1.78074e-07	1.78074e-07
K06118:UDP-sulfoquinovose synthase	K06118:UDP-sulfoquinovose synthase	K06118:UDP-sulfoquinovose synthase	K06118:UDP-sulfoquinovose synthase	K06118:UDP-sulfoquinovose synthase	K06118:UDP-sulfoquinovose synthase	K06118:UDP-sulfoquinovose synthase	-0.532713	-0.532713	2.21571e-07	2.21571e-07
K03390:heterodisulfide reductase subunit C	K03390:heterodisulfide reductase subunit C	K03390:heterodisulfide reductase subunit C	K03390:heterodisulfide reductase subunit C	K03390:heterodisulfide reductase subunit C	K03390:heterodisulfide reductase subunit C	K03390:heterodisulfide reductase subunit C	-0.526694	-0.526694	2.57103e-07	2.57103e-07
K01046:triacylglycerol lipase	K01046:triacylglycerol lipase	K01046:triacylglycerol lipase	K01046:triacylglycerol lipase	K01046:triacylglycerol lipase	K01046:triacylglycerol lipase	K01046:triacylglycerol lipase	-0.526666	-0.526666	2.7163e-07	2.7163e-07
K04107:4-hydroxybenzoyl-CoA reductase subunit gamma	K04107:4-hydroxybenzoyl-CoA reductase subunit gamma	K04107:4-hydroxybenzoyl-CoA reductase subunit gamma	K04107:4-hydroxybenzoyl-CoA reductase subunit gamma	K04107:4-hydroxybenzoyl-CoA reductase subunit gamma	K04107:4-hydroxybenzoyl-CoA reductase subunit gamma	K04107:4-hydroxybenzoyl-CoA reductase subunit gamma	-0.524642	-0.524642	3.45199e-07	3.45199e-07
K02071:D-methionine transport system ATP-binding protein	K02071:D-methionine transport system ATP-binding protein	K02071:D-methionine transport system ATP-binding protein	K02071:D-methionine transport system ATP-binding protein	K02071:D-methionine transport system ATP-binding protein	K02071:D-methionine transport system ATP-binding protein	K02071:D-methionine transport system ATP-binding protein	-0.523795	-0.523795	3.46264e-07	3.46264e-07
K12137:hydrogenase-4 component B	K12137:hydrogenase-4 component B	K12137:hydrogenase-4 component B	K12137:hydrogenase-4 component B	K12137:hydrogenase-4 component B	K12137:hydrogenase-4 component B	K12137:hydrogenase-4 component B	-0.521182	-0.521182	3.95779e-07	3.95779e-07
K13016:UDP-D-GlcNAcA oxidase	K13016:UDP-D-GlcNAcA oxidase	K13016:UDP-D-GlcNAcA oxidase	K13016:UDP-D-GlcNAcA oxidase	K13016:UDP-D-GlcNAcA oxidase	K13016:UDP-D-GlcNAcA oxidase	K13016:UDP-D-GlcNAcA oxidase	-0.517631	-0.517631	4.68483e-07	4.68483e-07
K11910:type VI secretion system protein VasJ	K11910:type VI secretion system protein VasJ	K11910:type VI secretion system protein VasJ	K11910:type VI secretion system protein VasJ	K11910:type VI secretion system protein VasJ	K11910:type VI secretion system protein VasJ	K11910:type VI secretion system protein VasJ	-0.51337	-0.51337	4.54787e-07	4.54787e-07
K00588:caffeoyl-CoA O-methyltransferase	K00588:caffeoyl-CoA O-methyltransferase	K00588:caffeoyl-CoA O-methyltransferase	K00588:caffeoyl-CoA O-methyltransferase	K00588:caffeoyl-CoA O-methyltransferase	K00588:caffeoyl-CoA O-methyltransferase	K00588:caffeoyl-CoA O-methyltransferase	-0.504923	-0.504923	4.78195e-07	4.78195e-07
K10710:fructoselysine 6-kinase	K10710:fructoselysine 6-kinase	K10710:fructoselysine 6-kinase	K10710:fructoselysine 6-kinase	K10710:fructoselysine 6-kinase	K10710:fructoselysine 6-kinase	K10710:fructoselysine 6-kinase	-0.500928	-0.500928	6.36094e-07	6.36094e-07
K01760:cystathionine beta-lyase	K01760:cystathionine beta-lyase	K01760:cystathionine beta-lyase	K01760:cystathionine beta-lyase	K01760:cystathionine beta-lyase	K01760:cystathionine beta-lyase	K01760:cystathionine beta-lyase	-0.500892	-0.500892	7.85741e-07	7.85741e-07
K01474:N-methylhydantoinase B	K01474:N-methylhydantoinase B	K01474:N-methylhydantoinase B	K01474:N-methylhydantoinase B	K01474:N-methylhydantoinase B	K01474:N-methylhydantoinase B	K01474:N-methylhydantoinase B	-0.500406	-0.500406	9.93944e-07	9.93944e-07
K07642:two-component system, OmpR family, sensor histidine kinase BaeS	K07642:two-component system, OmpR family, sensor histidine kinase BaeS	K07642:two-component system, OmpR family, sensor histidine kinase BaeS	K07642:two-component system, OmpR family, sensor histidine kinase BaeS	K07642:two-component system, OmpR family, sensor histidine kinase BaeS	K07642:two-component system, OmpR family, sensor histidine kinase BaeS	K07642:two-component system, OmpR family, sensor histidine kinase BaeS	-0.500149	-0.500149	4.04844e-06	4.04844e-06
K12140:hydrogenase-4 component E	K12140:hydrogenase-4 component E	K12140:hydrogenase-4 component E	K12140:hydrogenase-4 component E	K12140:hydrogenase-4 component E	K12140:hydrogenase-4 component E	K12140:hydrogenase-4 component E	-0.496451	-0.496451	2.13932e-06	2.13932e-06
K03710:GntR family transcriptional regulator	K03710:GntR family transcriptional regulator	K03710:GntR family transcriptional regulator	K03710:GntR family transcriptional regulator	K03710:GntR family transcriptional regulator	K03710:GntR family transcriptional regulator	K03710:GntR family transcriptional regulator	-0.48719	-0.48719	2.77165e-06	2.77165e-06
K05879:dihydroxyacetone kinase, C-terminal domain	K05879:dihydroxyacetone kinase, C-terminal domain	K05879:dihydroxyacetone kinase, C-terminal domain	K05879:dihydroxyacetone kinase, C-terminal domain	K05879:dihydroxyacetone kinase, C-terminal domain	K05879:dihydroxyacetone kinase, C-terminal domain	K05879:dihydroxyacetone kinase, C-terminal domain	-0.485689	-0.485689	2.86529e-06	2.86529e-06
K00864:glycerol kinase	K00864:glycerol kinase	K00864:glycerol kinase	K00864:glycerol kinase	K00864:glycerol kinase	K00864:glycerol kinase	K00864:glycerol kinase	-0.473282	-0.473282	6.6263e-06	6.6263e-06
K01786:L-ribulose-5-phosphate 4-epimerase	K01786:L-ribulose-5-phosphate 4-epimerase	K01786:L-ribulose-5-phosphate 4-epimerase	K01786:L-ribulose-5-phosphate 4-epimerase	K01786:L-ribulose-5-phosphate 4-epimerase	K01786:L-ribulose-5-phosphate 4-epimerase	K01786:L-ribulose-5-phosphate 4-epimerase	-0.469798	-0.469798	9.28028e-06	9.28028e-06
K04781:salicylate synthetase	K04781:salicylate synthetase	K04781:salicylate synthetase	K04781:salicylate synthetase	K04781:salicylate synthetase	K04781:salicylate synthetase	K04781:salicylate synthetase	-0.468333	-0.468333	9.51008e-06	9.51008e-06
K01623:fructose-bisphosphate aldolase, class I	K01623:fructose-bisphosphate aldolase, class I	K01623:fructose-bisphosphate aldolase, class I	K01623:fructose-bisphosphate aldolase, class I	K01623:fructose-bisphosphate aldolase, class I	K01623:fructose-bisphosphate aldolase, class I	K01623:fructose-bisphosphate aldolase, class I	-0.459888	-0.459888	1.65568e-05	1.65568e-05
K08964:methylthioribulose-1-phosphate dehydratase	K08964:methylthioribulose-1-phosphate dehydratase	K08964:methylthioribulose-1-phosphate dehydratase	K08964:methylthioribulose-1-phosphate dehydratase	K08964:methylthioribulose-1-phosphate dehydratase	K08964:methylthioribulose-1-phosphate dehydratase	K08964:methylthioribulose-1-phosphate dehydratase	-0.457847	-0.457847	1.86039e-05	1.86039e-05
K10562:rhamnose transport system ATP-binding protein	K10562:rhamnose transport system ATP-binding protein	K10562:rhamnose transport system ATP-binding protein	K10562:rhamnose transport system ATP-binding protein	K10562:rhamnose transport system ATP-binding protein	K10562:rhamnose transport system ATP-binding protein	K10562:rhamnose transport system ATP-binding protein	-0.452244	-0.452244	2.19347e-05	2.19347e-05
K00886:polyphosphate glucokinase	K00886:polyphosphate glucokinase	K00886:polyphosphate glucokinase	K00886:polyphosphate glucokinase	K00886:polyphosphate glucokinase	K00886:polyphosphate glucokinase	K00886:polyphosphate glucokinase	-0.44942	-0.44942	3.01576e-05	3.01576e-05
K09686:antibiotic transport system permease protein	K09686:antibiotic transport system permease protein	K09686:antibiotic transport system permease protein	K09686:antibiotic transport system permease protein	K09686:antibiotic transport system permease protein	K09686:antibiotic transport system permease protein	K09686:antibiotic transport system permease protein	-0.445662	-0.445662	3.82939e-05	3.82939e-05
K11189:phosphocarrier protein	K11189:phosphocarrier protein	K11189:phosphocarrier protein	K11189:phosphocarrier protein	K11189:phosphocarrier protein	K11189:phosphocarrier protein	K11189:phosphocarrier protein	-0.438587	-0.438587	5.79721e-05	5.79721e-05
K11779:FO synthase	K11779:FO synthase	K11779:FO synthase	K11779:FO synthase	K11779:FO synthase	K11779:FO synthase	K11779:FO synthase	-0.433437	-0.433437	7.55179e-05	7.55179e-05
K14259:2-keto-3-deoxyxylonate dehydratase	K14259:2-keto-3-deoxyxylonate dehydratase	K14259:2-keto-3-deoxyxylonate dehydratase	K14259:2-keto-3-deoxyxylonate dehydratase	K14259:2-keto-3-deoxyxylonate dehydratase	K14259:2-keto-3-deoxyxylonate dehydratase	K14259:2-keto-3-deoxyxylonate dehydratase	-0.432943	-0.432943	9.28105e-05	9.28105e-05
K12980:lipid A oxidase	K12980:lipid A oxidase	K12980:lipid A oxidase	K12980:lipid A oxidase	K12980:lipid A oxidase	K12980:lipid A oxidase	K12980:lipid A oxidase	-0.431201	-0.431201	0.00010467	0.00010467
K01761:methionine-gamma-lyase	K01761:methionine-gamma-lyase	K01761:methionine-gamma-lyase	K01761:methionine-gamma-lyase	K01761:methionine-gamma-lyase	K01761:methionine-gamma-lyase	K01761:methionine-gamma-lyase	-0.425908	-0.425908	0.000156639	0.000156639
K16212:4-O-beta-D-mannosyl-D-glucose phosphorylase	K16212:4-O-beta-D-mannosyl-D-glucose phosphorylase	K16212:4-O-beta-D-mannosyl-D-glucose phosphorylase	K16212:4-O-beta-D-mannosyl-D-glucose phosphorylase	K16212:4-O-beta-D-mannosyl-D-glucose phosphorylase	K16212:4-O-beta-D-mannosyl-D-glucose phosphorylase	K16212:4-O-beta-D-mannosyl-D-glucose phosphorylase	-0.413463	-0.413463	0.000225014	0.000225014
K08687:N-carbamoylsarcosine amidase	K08687:N-carbamoylsarcosine amidase	K08687:N-carbamoylsarcosine amidase	K08687:N-carbamoylsarcosine amidase	K08687:N-carbamoylsarcosine amidase	K08687:N-carbamoylsarcosine amidase	K08687:N-carbamoylsarcosine amidase	-0.413397	-0.413397	0.000241702	0.000241702
K10774:tyrosine ammonia-lyase	K10774:tyrosine ammonia-lyase	K10774:tyrosine ammonia-lyase	K10774:tyrosine ammonia-lyase	K10774:tyrosine ammonia-lyase	K10774:tyrosine ammonia-lyase	K10774:tyrosine ammonia-lyase	-0.402486	-0.402486	0.000383982	0.000383982
K16213:mannobiose 2-epimerase	K16213:mannobiose 2-epimerase	K16213:mannobiose 2-epimerase	K16213:mannobiose 2-epimerase	K16213:mannobiose 2-epimerase	K16213:mannobiose 2-epimerase	K16213:mannobiose 2-epimerase	-0.402422	-0.402422	0.000402633	0.000402633
K07485:transposase	K07485:transposase	K07485:transposase	K07485:transposase	K07485:transposase	K07485:transposase	K07485:transposase	0.40462	0.40462	0.000377823	0.000377823
K02821:PTS system, ascorbate-specific IIA component	K02821:PTS system, ascorbate-specific IIA component	K02821:PTS system, ascorbate-specific IIA component	K02821:PTS system, ascorbate-specific IIA component	K02821:PTS system, ascorbate-specific IIA component	K02821:PTS system, ascorbate-specific IIA component	K02821:PTS system, ascorbate-specific IIA component	0.408222	0.408222	0.000292808	0.000292808
K00661:maltose O-acetyltransferase	K00661:maltose O-acetyltransferase	K00661:maltose O-acetyltransferase	K00661:maltose O-acetyltransferase	K00661:maltose O-acetyltransferase	K00661:maltose O-acetyltransferase	K00661:maltose O-acetyltransferase	0.412973	0.412973	0.000238396	0.000238396
K00032:phosphogluconate 2-dehydrogenase	K00032:phosphogluconate 2-dehydrogenase	K00032:phosphogluconate 2-dehydrogenase	K00032:phosphogluconate 2-dehydrogenase	K00032:phosphogluconate 2-dehydrogenase	K00032:phosphogluconate 2-dehydrogenase	K00032:phosphogluconate 2-dehydrogenase	0.420381	0.420381	0.000163638	0.000163638
K12142:hydrogenase-4 component G	K12142:hydrogenase-4 component G	K12142:hydrogenase-4 component G	K12142:hydrogenase-4 component G	K12142:hydrogenase-4 component G	K12142:hydrogenase-4 component G	K12142:hydrogenase-4 component G	0.424867	0.424867	0.000146374	0.000146374
K12952:cation-transporting ATPase E	K12952:cation-transporting ATPase E	K12952:cation-transporting ATPase E	K12952:cation-transporting ATPase E	K12952:cation-transporting ATPase E	K12952:cation-transporting ATPase E	K12952:cation-transporting ATPase E	0.426038	0.426038	0.000134106	0.000134106
K03777:D-lactate dehydrogenase	K03777:D-lactate dehydrogenase	K03777:D-lactate dehydrogenase	K03777:D-lactate dehydrogenase	K03777:D-lactate dehydrogenase	K03777:D-lactate dehydrogenase	K03777:D-lactate dehydrogenase	0.426688	0.426688	0.000115853	0.000115853
K01844:beta-lysine 5,6-aminomutase	K01844:beta-lysine 5,6-aminomutase	K01844:beta-lysine 5,6-aminomutase	K01844:beta-lysine 5,6-aminomutase	K01844:beta-lysine 5,6-aminomutase	K01844:beta-lysine 5,6-aminomutase	K01844:beta-lysine 5,6-aminomutase	0.440226	0.440226	5.65596e-05	5.65596e-05
K01736:chorismate synthase	K01736:chorismate synthase	K01736:chorismate synthase	K01736:chorismate synthase	K01736:chorismate synthase	K01736:chorismate synthase	K01736:chorismate synthase	0.441838	0.441838	5.59835e-05	5.59835e-05
K00839:aminotransferase	K00839:aminotransferase	K00839:aminotransferase	K00839:aminotransferase	K00839:aminotransferase	K00839:aminotransferase	K00839:aminotransferase	0.446442	0.446442	4.59223e-05	4.59223e-05
K08312:ADP-ribose diphosphatase	K08312:ADP-ribose diphosphatase	K08312:ADP-ribose diphosphatase	K08312:ADP-ribose diphosphatase	K08312:ADP-ribose diphosphatase	K08312:ADP-ribose diphosphatase	K08312:ADP-ribose diphosphatase	0.457196	0.457196	1.79268e-05	1.79268e-05
K07508:acetyl-CoA acyltransferase 2	K07508:acetyl-CoA acyltransferase 2	K07508:acetyl-CoA acyltransferase 2	K07508:acetyl-CoA acyltransferase 2	K07508:acetyl-CoA acyltransferase 2	K07508:acetyl-CoA acyltransferase 2	K07508:acetyl-CoA acyltransferase 2	0.466838	0.466838	1.01652e-05	1.01652e-05
K02106:short-chain fatty acids transporter	K02106:short-chain fatty acids transporter	K02106:short-chain fatty acids transporter	K02106:short-chain fatty acids transporter	K02106:short-chain fatty acids transporter	K02106:short-chain fatty acids transporter	K02106:short-chain fatty acids transporter	0.469043	0.469043	7.5316e-06	7.5316e-06
K07272:rhamnosyltransferase	K07272:rhamnosyltransferase	K07272:rhamnosyltransferase	K07272:rhamnosyltransferase	K07272:rhamnosyltransferase	K07272:rhamnosyltransferase	K07272:rhamnosyltransferase	0.478771	0.478771	4.72077e-06	4.72077e-06
K01663:glutamine amidotransferase / cyclase	K01663:glutamine amidotransferase / cyclase	K01663:glutamine amidotransferase / cyclase	K01663:glutamine amidotransferase / cyclase	K01663:glutamine amidotransferase / cyclase	K01663:glutamine amidotransferase / cyclase	K01663:glutamine amidotransferase / cyclase	0.480201	0.480201	3.43855e-06	3.43855e-06
K01042:L-seryl-tRNA(Ser) seleniumtransferase	K01042:L-seryl-tRNA(Ser) seleniumtransferase	K01042:L-seryl-tRNA(Ser) seleniumtransferase	K01042:L-seryl-tRNA(Ser) seleniumtransferase	K01042:L-seryl-tRNA(Ser) seleniumtransferase	K01042:L-seryl-tRNA(Ser) seleniumtransferase	K01042:L-seryl-tRNA(Ser) seleniumtransferase	0.482166	0.482166	3.3513e-06	3.3513e-06
K03748:SanA protein	K03748:SanA protein	K03748:SanA protein	K03748:SanA protein	K03748:SanA protein	K03748:SanA protein	K03748:SanA protein	0.508708	0.508708	6.81468e-07	6.81468e-07
K07862:serine/threonine transporter	K07862:serine/threonine transporter	K07862:serine/threonine transporter	K07862:serine/threonine transporter	K07862:serine/threonine transporter	K07862:serine/threonine transporter	K07862:serine/threonine transporter	0.509409	0.509409	6.31813e-07	6.31813e-07
K00104:glycolate oxidase	K00104:glycolate oxidase	K00104:glycolate oxidase	K00104:glycolate oxidase	K00104:glycolate oxidase	K00104:glycolate oxidase	K00104:glycolate oxidase	0.519032	0.519032	3.22537e-07	3.22537e-07
K05601:hydroxylamine reductase	K05601:hydroxylamine reductase	K05601:hydroxylamine reductase	K05601:hydroxylamine reductase	K05601:hydroxylamine reductase	K05601:hydroxylamine reductase	K05601:hydroxylamine reductase	0.521516	0.521516	1.52373e-07	1.52373e-07
K11528:UDP-N-acetylglucosamine pyrophosphorylase	K11528:UDP-N-acetylglucosamine pyrophosphorylase	K11528:UDP-N-acetylglucosamine pyrophosphorylase	K11528:UDP-N-acetylglucosamine pyrophosphorylase	K11528:UDP-N-acetylglucosamine pyrophosphorylase	K11528:UDP-N-acetylglucosamine pyrophosphorylase	K11528:UDP-N-acetylglucosamine pyrophosphorylase	0.527487	0.527487	1.24715e-07	1.24715e-07
K00239:succinate dehydrogenase flavoprotein subunit	K00239:succinate dehydrogenase flavoprotein subunit	K00239:succinate dehydrogenase flavoprotein subunit	K00239:succinate dehydrogenase flavoprotein subunit	K00239:succinate dehydrogenase flavoprotein subunit	K00239:succinate dehydrogenase flavoprotein subunit	K00239:succinate dehydrogenase flavoprotein subunit	0.531426	0.531426	9.47172e-08	9.47172e-08
K03485:LacI family transcriptional regulator, trehalose operon repressor	K03485:LacI family transcriptional regulator, trehalose operon repressor	K03485:LacI family transcriptional regulator, trehalose operon repressor	K03485:LacI family transcriptional regulator, trehalose operon repressor	K03485:LacI family transcriptional regulator, trehalose operon repressor	K03485:LacI family transcriptional regulator, trehalose operon repressor	K03485:LacI family transcriptional regulator, trehalose operon repressor	0.531972	0.531972	9.04934e-08	9.04934e-08
K11195:PTS system, fructose-specific IIB component	K11195:PTS system, fructose-specific IIB component	K11195:PTS system, fructose-specific IIB component	K11195:PTS system, fructose-specific IIB component	K11195:PTS system, fructose-specific IIB component	K11195:PTS system, fructose-specific IIB component	K11195:PTS system, fructose-specific IIB component	0.533818	0.533818	8.5747e-08	8.5747e-08
K01935:dethiobiotin synthetase	K01935:dethiobiotin synthetase	K01935:dethiobiotin synthetase	K01935:dethiobiotin synthetase	K01935:dethiobiotin synthetase	K01935:dethiobiotin synthetase	K01935:dethiobiotin synthetase	0.537663	0.537663	6.27311e-08	6.27311e-08
K16214:UDP-N-acetylglucosamine kinase	K16214:UDP-N-acetylglucosamine kinase	K16214:UDP-N-acetylglucosamine kinase	K16214:UDP-N-acetylglucosamine kinase	K16214:UDP-N-acetylglucosamine kinase	K16214:UDP-N-acetylglucosamine kinase	K16214:UDP-N-acetylglucosamine kinase	0.547824	0.547824	3.12508e-08	3.12508e-08
K08325:NADP-dependent alcohol dehydrogenase	K08325:NADP-dependent alcohol dehydrogenase	K08325:NADP-dependent alcohol dehydrogenase	K08325:NADP-dependent alcohol dehydrogenase	K08325:NADP-dependent alcohol dehydrogenase	K08325:NADP-dependent alcohol dehydrogenase	K08325:NADP-dependent alcohol dehydrogenase	0.556082	0.556082	1.4542e-08	1.4542e-08
K00826:branched-chain amino acid aminotransferase	K00826:branched-chain amino acid aminotransferase	K00826:branched-chain amino acid aminotransferase	K00826:branched-chain amino acid aminotransferase	K00826:branched-chain amino acid aminotransferase	K00826:branched-chain amino acid aminotransferase	K00826:branched-chain amino acid aminotransferase	0.559528	0.559528	1.2444e-08	1.2444e-08
K12270:accessory secretory protein Asp3	K12270:accessory secretory protein Asp3	K12270:accessory secretory protein Asp3	K12270:accessory secretory protein Asp3	K12270:accessory secretory protein Asp3	K12270:accessory secretory protein Asp3	K12270:accessory secretory protein Asp3	0.568952	0.568952	5.31926e-09	5.31926e-09
K00634:phosphate butyryltransferase	K00634:phosphate butyryltransferase	K00634:phosphate butyryltransferase	K00634:phosphate butyryltransferase	K00634:phosphate butyryltransferase	K00634:phosphate butyryltransferase	K00634:phosphate butyryltransferase	0.569047	0.569047	4.3208e-09	4.3208e-09
K10794:D-proline reductase (dithiol) PrdB	K10794:D-proline reductase (dithiol) PrdB	K10794:D-proline reductase (dithiol) PrdB	K10794:D-proline reductase (dithiol) PrdB	K10794:D-proline reductase (dithiol) PrdB	K10794:D-proline reductase (dithiol) PrdB	K10794:D-proline reductase (dithiol) PrdB	0.575927	0.575927	3.55961e-09	3.55961e-09
K00997:holo-[acyl-carrier protein] synthase	K00997:holo-[acyl-carrier protein] synthase	K00997:holo-[acyl-carrier protein] synthase	K00997:holo-[acyl-carrier protein] synthase	K00997:holo-[acyl-carrier protein] synthase	K00997:holo-[acyl-carrier protein] synthase	K00997:holo-[acyl-carrier protein] synthase	0.579464	0.579464	2.15868e-09	2.15868e-09
K13727:phenolic acid decarboxylase	K13727:phenolic acid decarboxylase	K13727:phenolic acid decarboxylase	K13727:phenolic acid decarboxylase	K13727:phenolic acid decarboxylase	K13727:phenolic acid decarboxylase	K13727:phenolic acid decarboxylase	0.582315	0.582315	1.01173e-09	1.01173e-09
K10793:D-proline reductase (dithiol) PrdA	K10793:D-proline reductase (dithiol) PrdA	K10793:D-proline reductase (dithiol) PrdA	K10793:D-proline reductase (dithiol) PrdA	K10793:D-proline reductase (dithiol) PrdA	K10793:D-proline reductase (dithiol) PrdA	K10793:D-proline reductase (dithiol) PrdA	0.587865	0.587865	9.10898e-10	9.10898e-10
K00105:alpha-glycerophosphate oxidase	K00105:alpha-glycerophosphate oxidase	K00105:alpha-glycerophosphate oxidase	K00105:alpha-glycerophosphate oxidase	K00105:alpha-glycerophosphate oxidase	K00105:alpha-glycerophosphate oxidase	K00105:alpha-glycerophosphate oxidase	0.590202	0.590202	6.05622e-10	6.05622e-10
K03713:MerR family transcriptional regulator, glutamine synthetase repressor	K03713:MerR family transcriptional regulator, glutamine synthetase repressor	K03713:MerR family transcriptional regulator, glutamine synthetase repressor	K03713:MerR family transcriptional regulator, glutamine synthetase repressor	K03713:MerR family transcriptional regulator, glutamine synthetase repressor	K03713:MerR family transcriptional regulator, glutamine synthetase repressor	K03713:MerR family transcriptional regulator, glutamine synthetase repressor	0.598405	0.598405	4.36224e-10	4.36224e-10
K01598:phosphopantothenoylcysteine decarboxylase	K01598:phosphopantothenoylcysteine decarboxylase	K01598:phosphopantothenoylcysteine decarboxylase	K01598:phosphopantothenoylcysteine decarboxylase	K01598:phosphopantothenoylcysteine decarboxylase	K01598:phosphopantothenoylcysteine decarboxylase	K01598:phosphopantothenoylcysteine decarboxylase	0.598659	0.598659	3.46958e-10	3.46958e-10
K13955:zinc-binding alcohol dehydrogenase/oxidoreductase	K13955:zinc-binding alcohol dehydrogenase/oxidoreductase	K13955:zinc-binding alcohol dehydrogenase/oxidoreductase	K13955:zinc-binding alcohol dehydrogenase/oxidoreductase	K13955:zinc-binding alcohol dehydrogenase/oxidoreductase	K13955:zinc-binding alcohol dehydrogenase/oxidoreductase	K13955:zinc-binding alcohol dehydrogenase/oxidoreductase	0.598909	0.598909	3.23284e-10	3.23284e-10
K02169:malonyl-CoA O-methyltransferase	K02169:malonyl-CoA O-methyltransferase	K02169:malonyl-CoA O-methyltransferase	K02169:malonyl-CoA O-methyltransferase	K02169:malonyl-CoA O-methyltransferase	K02169:malonyl-CoA O-methyltransferase	K02169:malonyl-CoA O-methyltransferase	0.599523	0.599523	1.84199e-10	1.84199e-10
K05281:2'-hydroxyisoflavone reductase	K05281:2'-hydroxyisoflavone reductase	K05281:2'-hydroxyisoflavone reductase	K05281:2'-hydroxyisoflavone reductase	K05281:2'-hydroxyisoflavone reductase	K05281:2'-hydroxyisoflavone reductase	K05281:2'-hydroxyisoflavone reductase	0.611387	0.611387	1.26779e-10	1.26779e-10
K04486:histidinol-phosphatase (PHP family)	K04486:histidinol-phosphatase (PHP family)	K04486:histidinol-phosphatase (PHP family)	K04486:histidinol-phosphatase (PHP family)	K04486:histidinol-phosphatase (PHP family)	K04486:histidinol-phosphatase (PHP family)	K04486:histidinol-phosphatase (PHP family)	0.618932	0.618932	2.91678e-11	2.91678e-11
K08351:biotin sulfoxide reductase	K08351:biotin sulfoxide reductase	K08351:biotin sulfoxide reductase	K08351:biotin sulfoxide reductase	K08351:biotin sulfoxide reductase	K08351:biotin sulfoxide reductase	K08351:biotin sulfoxide reductase	0.622626	0.622626	2.54152e-11	2.54152e-11
K01261:glutamyl aminopeptidase	K01261:glutamyl aminopeptidase	K01261:glutamyl aminopeptidase	K01261:glutamyl aminopeptidase	K01261:glutamyl aminopeptidase	K01261:glutamyl aminopeptidase	K01261:glutamyl aminopeptidase	0.623174	0.623174	1.26077e-11	1.26077e-11
K01843:lysine 2,3-aminomutase	K01843:lysine 2,3-aminomutase	K01843:lysine 2,3-aminomutase	K01843:lysine 2,3-aminomutase	K01843:lysine 2,3-aminomutase	K01843:lysine 2,3-aminomutase	K01843:lysine 2,3-aminomutase	0.624303	0.624303	1.21458e-11	1.21458e-11
K11056:CylK protein	K11056:CylK protein	K11056:CylK protein	K11056:CylK protein	K11056:CylK protein	K11056:CylK protein	K11056:CylK protein	0.638309	0.638309	9.20597e-12	9.20597e-12
K01585:arginine decarboxylase	K01585:arginine decarboxylase	K01585:arginine decarboxylase	K01585:arginine decarboxylase	K01585:arginine decarboxylase	K01585:arginine decarboxylase	K01585:arginine decarboxylase	0.639154	0.639154	5.14255e-12	5.14255e-12
K11055:CylJ protein	K11055:CylJ protein	K11055:CylJ protein	K11055:CylJ protein	K11055:CylJ protein	K11055:CylJ protein	K11055:CylJ protein	0.639264	0.639264	4.47642e-12	4.47642e-12
K01541:H+/K+-exchanging ATPase	K01541:H+/K+-exchanging ATPase	K01541:H+/K+-exchanging ATPase	K01541:H+/K+-exchanging ATPase	K01541:H+/K+-exchanging ATPase	K01541:H+/K+-exchanging ATPase	K01541:H+/K+-exchanging ATPase	0.650139	0.650139	1.96287e-12	1.96287e-12
K03897:lysine N6-hydroxylase	K03897:lysine N6-hydroxylase	K03897:lysine N6-hydroxylase	K03897:lysine N6-hydroxylase	K03897:lysine N6-hydroxylase	K03897:lysine N6-hydroxylase	K03897:lysine N6-hydroxylase	0.65686	0.65686	1.49658e-12	1.49658e-12
K12251:N-carbamoylputrescine amidase	K12251:N-carbamoylputrescine amidase	K12251:N-carbamoylputrescine amidase	K12251:N-carbamoylputrescine amidase	K12251:N-carbamoylputrescine amidase	K12251:N-carbamoylputrescine amidase	K12251:N-carbamoylputrescine amidase	0.663837	0.663837	1.68754e-13	1.68754e-13
K00929:butyrate kinase	K00929:butyrate kinase	K00929:butyrate kinase	K00929:butyrate kinase	K00929:butyrate kinase	K00929:butyrate kinase	K00929:butyrate kinase	0.668648	0.668648	1.59872e-13	1.59872e-13
K12295:two-component system, AgrA family, response regulator ComE	K12295:two-component system, AgrA family, response regulator ComE	K12295:two-component system, AgrA family, response regulator ComE	K12295:two-component system, AgrA family, response regulator ComE	K12295:two-component system, AgrA family, response regulator ComE	K12295:two-component system, AgrA family, response regulator ComE	K12295:two-component system, AgrA family, response regulator ComE	0.672335	0.672335	1.19904e-13	1.19904e-13
K00174:2-oxoglutarate ferredoxin oxidoreductase subunit alpha	K00174:2-oxoglutarate ferredoxin oxidoreductase subunit alpha	K00174:2-oxoglutarate ferredoxin oxidoreductase subunit alpha	K00174:2-oxoglutarate ferredoxin oxidoreductase subunit alpha	K00174:2-oxoglutarate ferredoxin oxidoreductase subunit alpha	K00174:2-oxoglutarate ferredoxin oxidoreductase subunit alpha	K00174:2-oxoglutarate ferredoxin oxidoreductase subunit alpha	0.675007	0.675007	8.88178e-14	8.88178e-14
K03475:PTS system, ascorbate-specific IIC component	K03475:PTS system, ascorbate-specific IIC component	K03475:PTS system, ascorbate-specific IIC component	K03475:PTS system, ascorbate-specific IIC component	K03475:PTS system, ascorbate-specific IIC component	K03475:PTS system, ascorbate-specific IIC component	K03475:PTS system, ascorbate-specific IIC component	0.676308	0.676308	7.10543e-14	7.10543e-14
K02757:PTS system, beta-glucosides-specific IIC component	K02757:PTS system, beta-glucosides-specific IIC component	K02757:PTS system, beta-glucosides-specific IIC component	K02757:PTS system, beta-glucosides-specific IIC component	K02757:PTS system, beta-glucosides-specific IIC component	K02757:PTS system, beta-glucosides-specific IIC component	K02757:PTS system, beta-glucosides-specific IIC component	0.6782	0.6782	3.55271e-14	3.55271e-14
K00246:fumarate reductase subunit C	K00246:fumarate reductase subunit C	K00246:fumarate reductase subunit C	K00246:fumarate reductase subunit C	K00246:fumarate reductase subunit C	K00246:fumarate reductase subunit C	K00246:fumarate reductase subunit C	0.693994	0.693994	4.44089e-15	4.44089e-15
K05363:serine/alanine adding enzyme	K05363:serine/alanine adding enzyme	K05363:serine/alanine adding enzyme	K05363:serine/alanine adding enzyme	K05363:serine/alanine adding enzyme	K05363:serine/alanine adding enzyme	K05363:serine/alanine adding enzyme	0.695026	0.695026	4.26089e-15	4.26089e-15
K08682:acyl carrier protein phosphodiesterase	K08682:acyl carrier protein phosphodiesterase	K08682:acyl carrier protein phosphodiesterase	K08682:acyl carrier protein phosphodiesterase	K08682:acyl carrier protein phosphodiesterase	K08682:acyl carrier protein phosphodiesterase	K08682:acyl carrier protein phosphodiesterase	0.705162	0.705162	2.21535e-15	2.21535e-15
K05362:UDP-N-acetylmuramoyl-L-alanyl-D-glutamate-L-lysine ligase	K05362:UDP-N-acetylmuramoyl-L-alanyl-D-glutamate-L-lysine ligase	K05362:UDP-N-acetylmuramoyl-L-alanyl-D-glutamate-L-lysine ligase	K05362:UDP-N-acetylmuramoyl-L-alanyl-D-glutamate-L-lysine ligase	K05362:UDP-N-acetylmuramoyl-L-alanyl-D-glutamate-L-lysine ligase	K05362:UDP-N-acetylmuramoyl-L-alanyl-D-glutamate-L-lysine ligase	K05362:UDP-N-acetylmuramoyl-L-alanyl-D-glutamate-L-lysine ligase	0.705383	0.705383	1.75418e-15	1.75418e-15
K02822:PTS system, ascorbate-specific IIB component	K02822:PTS system, ascorbate-specific IIB component	K02822:PTS system, ascorbate-specific IIB component	K02822:PTS system, ascorbate-specific IIB component	K02822:PTS system, ascorbate-specific IIB component	K02822:PTS system, ascorbate-specific IIB component	K02822:PTS system, ascorbate-specific IIB component	0.706179	0.706179	1.35753e-15	1.35753e-15
K00175:2-oxoglutarate ferredoxin oxidoreductase subunit beta	K00175:2-oxoglutarate ferredoxin oxidoreductase subunit beta	K00175:2-oxoglutarate ferredoxin oxidoreductase subunit beta	K00175:2-oxoglutarate ferredoxin oxidoreductase subunit beta	K00175:2-oxoglutarate ferredoxin oxidoreductase subunit beta	K00175:2-oxoglutarate ferredoxin oxidoreductase subunit beta	K00175:2-oxoglutarate ferredoxin oxidoreductase subunit beta	0.706985	0.706985	1.13014e-15	1.13014e-15
K08643:zinc metalloprotease ZmpB	K08643:zinc metalloprotease ZmpB	K08643:zinc metalloprotease ZmpB	K08643:zinc metalloprotease ZmpB	K08643:zinc metalloprotease ZmpB	K08643:zinc metalloprotease ZmpB	K08643:zinc metalloprotease ZmpB	0.729263	0.729263	7.52129e-16	7.52129e-16
K01476:arginase	K01476:arginase	K01476:arginase	K01476:arginase	K01476:arginase	K01476:arginase	K01476:arginase	0.736336	0.736336	5.44599e-16	5.44599e-16
K11045:cAMP factor	K11045:cAMP factor	K11045:cAMP factor	K11045:cAMP factor	K11045:cAMP factor	K11045:cAMP factor	K11045:cAMP factor	0.738762	0.738762	3.96087e-16	3.96087e-16
K12554:alanine adding enzyme	K12554:alanine adding enzyme	K12554:alanine adding enzyme	K12554:alanine adding enzyme	K12554:alanine adding enzyme	K12554:alanine adding enzyme	K12554:alanine adding enzyme	0.743986	0.743986	1.89553e-16	1.89553e-16
K00933:creatine kinase	K00933:creatine kinase	K00933:creatine kinase	K00933:creatine kinase	K00933:creatine kinase	K00933:creatine kinase	K00933:creatine kinase	0.755531	0.755531	4.70291e-17	4.70291e-17
K01663:imidazole glycerol-phosphate synthase	K01663:imidazole glycerol-phosphate synthase	K01663:imidazole glycerol-phosphate synthase	K01663:imidazole glycerol-phosphate synthase	K01663:imidazole glycerol-phosphate synthase	K01663:imidazole glycerol-phosphate synthase	K01663:imidazole glycerol-phosphate synthase	0.756246	0.756246	4.70079e-17	4.70079e-17
K00207:dihydropyrimidine dehydrogenase (NADP+)	K00207:dihydropyrimidine dehydrogenase (NADP+)	K00207:dihydropyrimidine dehydrogenase (NADP+)	K00207:dihydropyrimidine dehydrogenase (NADP+)	K00207:dihydropyrimidine dehydrogenase (NADP+)	K00207:dihydropyrimidine dehydrogenase (NADP+)	K00207:dihydropyrimidine dehydrogenase (NADP+)	0.781501	0.781501	2.33272e-17	2.33272e-17
K03476:L-ascorbate 6-phosphate lactonase	K03476:L-ascorbate 6-phosphate lactonase	K03476:L-ascorbate 6-phosphate lactonase	K03476:L-ascorbate 6-phosphate lactonase	K03476:L-ascorbate 6-phosphate lactonase	K03476:L-ascorbate 6-phosphate lactonase	K03476:L-ascorbate 6-phosphate lactonase	0.851623	0.851623	4.52977e-18	4.52977e-18
NOD-like receptor signaling pathway	NOD-like receptor signaling pathway	NOD-like receptor signaling pathway	NOD-like receptor signaling pathway	NOD-like receptor signaling pathway	NOD-like receptor signaling pathway	NOD-like receptor signaling pathway	-0.714008	-0.714008	9.76996e-15	9.76996e-15
D-Alanine metabolism	D-Alanine metabolism	D-Alanine metabolism	D-Alanine metabolism	D-Alanine metabolism	D-Alanine metabolism	D-Alanine metabolism	-0.647642	-0.647642	7.72715e-13	7.72715e-13
Antigen processing and presentation	Antigen processing and presentation	Antigen processing and presentation	Antigen processing and presentation	Antigen processing and presentation	Antigen processing and presentation	Antigen processing and presentation	-0.545051	-0.545051	3.88249e-08	3.88249e-08
Cyanoamino acid metabolism	Cyanoamino acid metabolism	Cyanoamino acid metabolism	Cyanoamino acid metabolism	Cyanoamino acid metabolism	Cyanoamino acid metabolism	Cyanoamino acid metabolism	-0.5305	-0.5305	1.24715e-07	1.24715e-07
PPAR signaling pathway	PPAR signaling pathway	PPAR signaling pathway	PPAR signaling pathway	PPAR signaling pathway	PPAR signaling pathway	PPAR signaling pathway	-0.466558	-0.466558	9.8357e-06	9.8357e-06
Phenylalanine metabolism	Phenylalanine metabolism	Phenylalanine metabolism	Phenylalanine metabolism	Phenylalanine metabolism	Phenylalanine metabolism	Phenylalanine metabolism	-0.463549	-0.463549	1.01585e-05	1.01585e-05
Glycerolipid metabolism	Glycerolipid metabolism	Glycerolipid metabolism	Glycerolipid metabolism	Glycerolipid metabolism	Glycerolipid metabolism	Glycerolipid metabolism	-0.438333	-0.438333	5.79721e-05	5.79721e-05
D-Glutamine and D-glutamate metabolism	D-Glutamine and D-glutamate metabolism	D-Glutamine and D-glutamate metabolism	D-Glutamine and D-glutamate metabolism	D-Glutamine and D-glutamate metabolism	D-Glutamine and D-glutamate metabolism	D-Glutamine and D-glutamate metabolism	-0.421415	-0.421415	0.000128748	0.000128748
Aminoacyl-tRNA biosynthesis	Aminoacyl-tRNA biosynthesis	Aminoacyl-tRNA biosynthesis	Aminoacyl-tRNA biosynthesis	Aminoacyl-tRNA biosynthesis	Aminoacyl-tRNA biosynthesis	Aminoacyl-tRNA biosynthesis	0.403411	0.403411	0.000448341	0.000448341
Alanine, aspartate and glutamate metabolism	Alanine, aspartate and glutamate metabolism	Alanine, aspartate and glutamate metabolism	Alanine, aspartate and glutamate metabolism	Alanine, aspartate and glutamate metabolism	Alanine, aspartate and glutamate metabolism	Alanine, aspartate and glutamate metabolism	0.410632	0.410632	0.000271443	0.000271443
Carbohydrate digestion and absorption	Carbohydrate digestion and absorption	Carbohydrate digestion and absorption	Carbohydrate digestion and absorption	Carbohydrate digestion and absorption	Carbohydrate digestion and absorption	Carbohydrate digestion and absorption	0.423248	0.423248	0.000128748	0.000128748
Steroid hormone biosynthesis	Steroid hormone biosynthesis	Steroid hormone biosynthesis	Steroid hormone biosynthesis	Steroid hormone biosynthesis	Steroid hormone biosynthesis	Steroid hormone biosynthesis	0.431387	0.431387	9.85323e-05	9.85323e-05
Protein digestion and absorption	Protein digestion and absorption	Protein digestion and absorption	Protein digestion and absorption	Protein digestion and absorption	Protein digestion and absorption	Protein digestion and absorption	0.439683	0.439683	5.34107e-05	5.34107e-05
Glycolysis / Gluconeogenesis	Glycolysis / Gluconeogenesis	Glycolysis / Gluconeogenesis	Glycolysis / Gluconeogenesis	Glycolysis / Gluconeogenesis	Glycolysis / Gluconeogenesis	Glycolysis / Gluconeogenesis	0.451788	0.451788	2.65819e-05	2.65819e-05
Glycine, serine and threonine metabolism	Glycine, serine and threonine metabolism	Glycine, serine and threonine metabolism	Glycine, serine and threonine metabolism	Glycine, serine and threonine metabolism	Glycine, serine and threonine metabolism	Glycine, serine and threonine metabolism	0.482788	0.482788	4.2026e-06	4.2026e-06
ABC transporters	ABC transporters	ABC transporters	ABC transporters	ABC transporters	ABC transporters	ABC transporters	0.483566	0.483566	4.15538e-06	4.15538e-06
Propanoate metabolism	Propanoate metabolism	Propanoate metabolism	Propanoate metabolism	Propanoate metabolism	Propanoate metabolism	Propanoate metabolism	0.528723	0.528723	1.38879e-07	1.38879e-07
Histidine metabolism	Histidine metabolism	Histidine metabolism	Histidine metabolism	Histidine metabolism	Histidine metabolism	Histidine metabolism	0.531699	0.531699	1.06934e-07	1.06934e-07
Citrate cycle (TCA cycle)	Citrate cycle (TCA cycle)	Citrate cycle (TCA cycle)	Citrate cycle (TCA cycle)	Citrate cycle (TCA cycle)	Citrate cycle (TCA cycle)	Citrate cycle (TCA cycle)	0.533592	0.533592	1.05747e-07	1.05747e-07
Butanoate metabolism	Butanoate metabolism	Butanoate metabolism	Butanoate metabolism	Butanoate metabolism	Butanoate metabolism	Butanoate metabolism	0.558363	0.558363	1.2444e-08	1.2444e-08
Arginine and proline metabolism	Arginine and proline metabolism	Arginine and proline metabolism	Arginine and proline metabolism	Arginine and proline metabolism	Arginine and proline metabolism	Arginine and proline metabolism	0.567752	0.567752	5.31926e-09	5.31926e-09
Lysine degradation	Lysine degradation	Lysine degradation	Lysine degradation	Lysine degradation	Lysine degradation	Lysine degradation	0.573637	0.573637	3.55961e-09	3.55961e-09
Biotin metabolism	Biotin metabolism	Biotin metabolism	Biotin metabolism	Biotin metabolism	Biotin metabolism	Biotin metabolism	0.589923	0.589923	6.05622e-10	6.05622e-10
Ascorbate and aldarate metabolism	Ascorbate and aldarate metabolism	Ascorbate and aldarate metabolism	Ascorbate and aldarate metabolism	Ascorbate and aldarate metabolism	Ascorbate and aldarate metabolism	Ascorbate and aldarate metabolism	0.712962	0.712962	9.82726e-16	9.82726e-16
Pantothenate and CoA biosynthesis	Pantothenate and CoA biosynthesis	Pantothenate and CoA biosynthesis	Pantothenate and CoA biosynthesis	Pantothenate and CoA biosynthesis	Pantothenate and CoA biosynthesis	Pantothenate and CoA biosynthesis	0.739264	0.739264	3.77225e-16	3.77225e-16
